# Supplementary material for: 1-[(2-Methyl-8-quinol­yl)amino­methyl­ene]naphthalen-2(1H)-one
Source: Acta Crystallogr Sect E Struct Rep Online. 2009 Nov 21;65(Pt 12):o3127. doi: 10.1107/S1600536809048296 (PMC2971819; doi:10.1107/S1600536809048296)
Supplement: Supplementary file 2 [file e-65-o3127-Isup2.hkl]

# 
# h,k,l, Fc-squared, Fo-squared, sigma(Fo-squared) and status flag 
# 
data_I
_shelx_title '  _B071001' 
_shelx_refln_list_code          4 
_shelx_F_calc_maximum      139.48 
_exptl_crystal_F_000       656.00 
_reflns_d_resolution_high  0.7101 
 
loop_ 
 _symmetry_equiv_pos_as_xyz 
 'x, y, z' 
 '-x, y+1/2, -z+1/2' 
 '-x, -y, -z' 
 'x, -y-1/2, z-1/2' 
 
_cell_length_a    10.6300 
_cell_length_b    15.0760 
_cell_length_c    10.9853 
_cell_angle_alpha  90.000 
_cell_angle_beta  117.111 
_cell_angle_gamma  90.000 
 
_shelx_F_squared_multiplier     1.000 
 
loop_ 
 _refln_index_h 
 _refln_index_k 
 _refln_index_l 
 _refln_F_squared_calc 
 _refln_F_squared_meas 
 _refln_F_squared_sigma 
 _refln_observed_status 
   3   0   0      369.26      355.40     14.10 o 
   4   0   0      150.06      155.97      4.81 o 
   5   0   0     1293.75     1260.93     58.24 o 
   6   0   0       50.50       63.35      2.66 o 
   7   0   0      114.43      111.19      6.92 o 
   8   0   0        4.55        3.23      0.61 o 
   9   0   0        4.58        6.36      0.90 o 
  10   0   0      331.28      330.29     10.39 o 
  11   0   0      868.39      915.10     42.55 o 
  12   0   0      241.27      261.74     10.70 o 
  13   0   0      571.57      547.88     45.95 o 
   3   1   0      491.05      438.87     10.06 o 
   4   1   0      556.65      517.78     10.77 o 
   5   1   0      279.14      324.90      9.82 o 
   6   1   0      368.67      409.49      8.92 o 
   7   1   0       16.06       16.35      0.77 o 
   8   1   0        0.45        1.04      0.41 o 
   9   1   0        9.55       10.36      0.66 o 
  10   1   0       85.27       75.24      2.17 o 
  11   1   0      151.24      151.42      4.21 o 
  12   1   0      200.99      211.22      6.36 o 
  13   1   0       35.02       37.38      2.10 o 
   3   2   0      146.82      163.02      3.49 o 
   4   2   0        1.25        3.26      0.31 o 
   5   2   0      346.66      359.39      9.81 o 
   6   2   0      122.79      130.34      3.85 o 
   7   2   0       26.05       22.22      0.88 o 
   8   2   0      113.29      121.99      2.97 o 
   9   2   0       45.27       45.33      1.49 o 
  10   2   0      273.50      255.42      5.85 o 
  11   2   0      148.56      161.08      4.97 o 
  12   2   0        1.09        2.49      0.93 o 
  13   2   0      155.77      152.42      5.85 o 
   2   3   0     2879.39     2744.87     90.10 o 
   3   3   0     1508.66     1460.87     38.73 o 
   4   3   0      184.58      171.88      4.85 o 
   5   3   0       76.23       73.03      1.79 o 
   6   3   0      196.84      197.91      5.14 o 
   7   3   0      209.03      223.73      4.98 o 
   8   3   0        0.03        1.44      0.42 o 
   9   3   0        0.66        1.20      0.39 o 
  10   3   0        0.13        1.34      0.70 o 
  11   3   0      256.30      256.98      6.56 o 
  12   3   0       77.48       63.77      2.65 o 
  13   3   0       28.07       30.31      3.03 o 
   1   4   0      968.77      909.52     20.39 o 
   2   4   0      281.57      313.80      6.56 o 
   3   4   0      565.86      513.23     15.32 o 
   4   4   0        1.18        1.39      0.25 o 
   5   4   0      451.23      471.08      9.90 o 
   6   4   0      744.31      772.89     18.14 o 
   7   4   0      545.59      484.34     10.29 o 
   8   4   0      350.32      328.53      8.52 o 
   9   4   0      300.10      288.04      6.45 o 
  10   4   0      408.64      401.22      9.69 o 
  11   4   0      331.13      318.09     10.96 o 
  12   4   0      171.29      186.90      7.70 o 
  13   4   0        6.49        5.16      2.06 o 
   1   5   0     4163.93     4134.12     85.08 o 
   2   5   0      773.74      743.89     16.83 o 
   3   5   0      985.54     1006.05     23.18 o 
   4   5   0     1185.17     1242.66     28.03 o 
   5   5   0      181.26      182.46      4.05 o 
   6   5   0      106.76       89.10      2.21 o 
   7   5   0     1243.65     1227.88     25.46 o 
   8   5   0       17.24       12.57      0.77 o 
   9   5   0       72.83       71.91      2.30 o 
  10   5   0      160.13      152.23      4.18 o 
  11   5   0      121.67      122.68      4.08 o 
  12   5   0       74.54       72.44      3.46 o 
   0   6   0      277.84      264.94      8.09 o 
   1   6   0     1224.13     1227.85     25.22 o 
   2   6   0       88.97       76.86      2.43 o 
   3   6   0      243.88      244.03      5.22 o 
   4   6   0       16.36       15.91      0.68 o 
   5   6   0       10.36       10.74      0.64 o 
   6   6   0      117.28       98.85      2.42 o 
   7   6   0      166.46      149.36      3.56 o 
   8   6   0      168.86      142.74      3.44 o 
   9   6   0      358.78      363.38      8.79 o 
  10   6   0        0.16        2.15      0.67 o 
  11   6   0       51.35       48.82      2.33 o 
  12   6   0       93.76      103.33      3.80 o 
   1   7   0     1023.58     1022.44     28.35 o 
   2   7   0     4431.29     4706.13     96.24 o 
   3   7   0      285.21      237.05      5.61 o 
   4   7   0        4.24        7.27      1.01 o 
   5   7   0       25.45       23.25      1.25 o 
   6   7   0       66.73       62.77      1.73 o 
   7   7   0      727.83      708.09     16.34 o 
   8   7   0       91.30       83.12      2.24 o 
   9   7   0      154.49      156.19      4.19 o 
  10   7   0        0.76        1.27      0.46 o 
  11   7   0      101.07       97.50      3.54 o 
  12   7   0       13.28       12.64      1.66 o 
   0   8   0      215.29      175.46      5.44 o 
   1   8   0     2251.33     2182.89     54.05 o 
   2   8   0       44.40       42.71      1.17 o 
   3   8   0     1379.12     1458.29     32.90 o 
   4   8   0       54.34       64.19      2.47 o 
   5   8   0       44.90       45.51      1.34 o 
   6   8   0       13.40       13.51      0.78 o 
   7   8   0       65.44       57.32      1.68 o 
   8   8   0       20.32       18.99      1.06 o 
   9   8   0       20.36       21.95      1.33 o 
  10   8   0       17.40       20.28      1.40 o 
  11   8   0       23.96       26.11      1.81 o 
  12   8   0       11.80       15.17      1.90 o 
   1   9   0      146.33      127.99      2.91 o 
   2   9   0        0.21        5.53      0.38 o 
   3   9   0       24.98       29.82      0.99 o 
   4   9   0      320.95      321.37     17.12 o 
   5   9   0        7.11        6.54      0.51 o 
   6   9   0        3.24        4.60      0.51 o 
   7   9   0       27.87       25.70      1.05 o 
   8   9   0       66.16       69.82      2.61 o 
   9   9   0       87.84       91.01      3.18 o 
  10   9   0       10.69       13.49      1.64 o 
  11   9   0        8.48        6.86      1.46 o 
  12   9   0       56.43       59.00      3.39 o 
   0  10   0       35.10       43.22      1.79 o 
   1  10   0      232.95      245.20      5.86 o 
   2  10   0       58.11       65.73      2.46 o 
   3  10   0      210.19      234.67      5.67 o 
   4  10   0       34.78       29.37      1.96 o 
   5  10   0       92.01      113.27      2.78 o 
   6  10   0       28.46       29.16      1.12 o 
   7  10   0       25.65       24.88      1.08 o 
   8  10   0       71.29       61.27      2.47 o 
   9  10   0      334.47      347.44      9.63 o 
  10  10   0      101.91      104.59      4.33 o 
  11  10   0        7.65        8.43      1.35 o 
   1  11   0        4.02        6.90      0.44 o 
   2  11   0       48.06       46.55      1.37 o 
   3  11   0        0.28        1.38      0.51 o 
   4  11   0       25.47       30.96      1.14 o 
   5  11   0      254.76      208.84      5.24 o 
   6  11   0      270.85      251.34      6.32 o 
   7  11   0        7.74        6.44      0.57 o 
   8  11   0        4.29        2.77      1.02 o 
   9  11   0       53.56       47.52      2.65 o 
  10  11   0      275.86      286.81      9.63 o 
  11  11   0        8.60        6.45      1.53 o 
   0  12   0      101.19       95.32      3.35 o 
   1  12   0        0.01        0.72      0.27 o 
   2  12   0        0.14        0.92      0.25 o 
   3  12   0        1.34        6.68      0.55 o 
   4  12   0      142.37      105.04      2.65 o 
   5  12   0      104.11       80.94      2.43 o 
   6  12   0       76.34       77.57      2.70 o 
   7  12   0       29.37       27.03      1.45 o 
   8  12   0      325.11      298.41     14.08 o 
   9  12   0      685.40      739.26     22.61 o 
  10  12   0       23.36       23.72      2.20 o 
   1  13   0       60.04       56.79      1.64 o 
   2  13   0      425.26      375.44      8.13 o 
   3  13   0       80.96       67.41      2.88 o 
   4  13   0      210.63      185.98      4.74 o 
   5  13   0       34.08       26.68      1.47 o 
   6  13   0       12.66       12.78      0.83 o 
   7  13   0      160.88      153.97      5.54 o 
   8  13   0      432.13      471.22     18.77 o 
   9  13   0        0.45        1.19      1.21 o 
  10  13   0      215.05      225.55      8.05 o 
   0  14   0       85.08       85.43      3.23 o 
   1  14   0        4.03        6.12      0.56 o 
   2  14   0      463.83      475.55     10.20 o 
   3  14   0      252.59      182.65      4.69 o 
   4  14   0      156.56      130.26      3.57 o 
   5  14   0      115.29       90.72      2.77 o 
   6  14   0       10.39        7.15      1.82 o 
   7  14   0       19.62       20.56      1.78 o 
   8  14   0       42.36       39.23      2.47 o 
   9  14   0       11.33       13.99      1.62 o 
  10  14   0       39.38       54.37      5.39 o 
   1  15   0      234.62      239.79      7.21 o 
   2  15   0        7.69       11.17      1.11 o 
   3  15   0       18.45       10.06      0.73 o 
   4  15   0        2.17        2.36      1.09 o 
   5  15   0       13.30       14.65      1.31 o 
   6  15   0       59.06       62.25      4.05 o 
   7  15   0        2.16        3.86      1.03 o 
   8  15   0       34.95       38.86      2.44 o 
   9  15   0        2.37        7.19      1.48 o 
   0  16   0       28.91       28.55      1.70 o 
   1  16   0       12.71       12.99      0.91 o 
   2  16   0      588.78      607.85     16.17 o 
   3  16   0        5.21        4.22      0.56 o 
   4  16   0       29.01       36.75      2.54 o 
   5  16   0      131.91      122.51      4.91 o 
   6  16   0       67.74       66.40      4.97 o 
   7  16   0        4.43        4.27      1.35 o 
   8  16   0       18.16       19.28      2.35 o 
   1  17   0        2.37        3.36      0.96 o 
   2  17   0      363.14      343.39     17.92 o 
   3  17   0      154.00      153.94      5.47 o 
   4  17   0      176.48      154.72      5.48 o 
   5  17   0      210.05      225.41      7.74 o 
   6  17   0        7.46        9.89      2.76 o 
   7  17   0      180.98      177.89      6.60 o 
   0  18   0       20.01       19.97      2.00 o 
   1  18   0      130.67      128.26      3.66 o 
   2  18   0       12.33       13.67      1.09 o 
   3  18   0       33.74       30.89      1.81 o 
   4  18   0      243.78      258.15      8.69 o 
   5  18   0      182.41      200.55      8.63 o 
   6  18   0      584.71      689.15     21.25 o 
   7  18   0      567.78      607.49     23.30 o 
   1  19   0        0.08        4.11      0.74 o 
   2  19   0       61.34       60.03      2.55 o 
   3  19   0        4.03        3.71      0.90 o 
   4  19   0        0.79        4.04      1.31 o 
   5  19   0       33.93       32.99      2.98 o 
   0  20   0      131.29      139.85      9.30 o 
   1  20   0        3.17        1.79      1.14 o 
   2  20   0        3.21        2.96      2.36 o 
   3  20   0        3.71        4.05      2.81 o 
   4  20   0      130.45      147.40      5.77 o 
   1  21   0        1.24        5.06      2.82 o 
 -13   1   1       15.98       17.41      1.93 o 
 -12   1   1        1.55        2.28      0.49 o 
 -11   1   1      450.69      436.52     11.75 o 
 -10   1   1        0.02        1.16      0.49 o 
  -9   1   1       63.94       66.73      2.14 o 
  -8   1   1       15.76       18.39      0.84 o 
  -7   1   1        5.09        6.04      0.46 o 
  -6   1   1      904.91      950.55     20.21 o 
  -5   1   1      205.36      217.12      5.84 o 
  -4   1   1      380.71      342.45     13.69 o 
  -3   1   1      720.48      665.78     15.36 o 
   2   1   1    10269.83     9754.78    208.76 o 
   3   1   1       63.40       67.22      2.35 o 
   4   1   1       14.89       18.15      0.65 o 
   5   1   1      260.32      280.26      9.79 o 
   6   1   1      625.14      636.85     13.36 o 
   7   1   1      105.82      116.95      3.12 o 
   8   1   1       55.25       54.97      1.65 o 
   9   1   1       81.65       79.99      2.48 o 
  10   1   1       98.17       99.51      4.02 o 
  11   1   1      164.17      159.41      4.43 o 
  12   1   1      366.53      349.27      9.83 o 
 -13   2   1        4.43        8.49      1.42 o 
 -12   2   1      105.91      110.47      5.37 o 
 -11   2   1     1506.03     1520.45     38.78 o 
 -10   2   1      140.11      148.99      3.99 o 
  -9   2   1      353.66      372.74      8.37 o 
  -8   2   1      323.19      351.41      8.65 o 
  -7   2   1       29.04       30.97      1.01 o 
  -6   2   1      410.34      468.16     11.68 o 
  -5   2   1       24.34       21.50      0.88 o 
  -4   2   1      249.66      255.65      5.93 o 
  -3   2   1     1009.96      987.45     20.26 o 
   2   2   1    14289.70    13622.66    278.07 o 
   3   2   1      204.13      204.09      4.83 o 
   4   2   1      279.10      301.56      6.41 o 
   5   2   1       92.43       87.80      2.27 o 
   6   2   1       41.03       52.93      1.49 o 
   7   2   1       83.39       71.85      1.94 o 
   8   2   1       74.05       69.64      2.21 o 
   9   2   1      257.20      273.89      6.17 o 
  10   2   1      246.11      248.20      6.71 o 
  11   2   1      240.06      239.86      6.20 o 
  12   2   1       69.04       64.56      2.81 o 
 -13   3   1       10.16       17.09      2.04 o 
 -12   3   1       20.09       20.92      1.61 o 
 -11   3   1      257.14      243.68      6.98 o 
 -10   3   1      109.14      116.32      3.30 o 
  -9   3   1      263.65      266.29      5.93 o 
  -8   3   1     1199.81     1280.08     32.04 o 
  -7   3   1      777.25      796.97     16.63 o 
  -6   3   1       17.47       20.29      0.87 o 
  -5   3   1       38.31       53.50      1.72 o 
  -4   3   1      512.67      477.13      9.92 o 
  -3   3   1      297.98      306.47      6.40 o 
  -2   3   1      816.11      812.37     26.06 o 
   2   3   1     5558.25     5229.94    106.76 o 
   3   3   1      379.93      384.77      8.06 o 
   4   3   1        0.18        1.13      0.38 o 
   5   3   1      141.21      138.53      3.16 o 
   6   3   1      382.88      354.41      8.70 o 
   7   3   1      101.21       89.76      2.32 o 
   8   3   1     1019.80     1021.97     21.35 o 
   9   3   1        4.13        4.26      0.66 o 
  10   3   1       87.90       90.38      2.60 o 
  11   3   1       33.43       34.71      1.67 o 
  12   3   1      296.45      301.25      7.72 o 
 -13   4   1       41.35       43.88      2.66 o 
 -12   4   1       78.84       85.71      3.74 o 
 -11   4   1       27.00       26.78      1.49 o 
 -10   4   1       78.46       76.50      2.40 o 
  -9   4   1      851.17      822.76     18.95 o 
  -8   4   1      647.91      664.27     14.33 o 
  -7   4   1      180.96      154.47      3.55 o 
  -6   4   1       22.09       19.22      0.74 o 
  -5   4   1       79.37       54.98      1.43 o 
  -4   4   1       99.98       79.22      1.84 o 
  -3   4   1       10.35       11.46      0.46 o 
  -2   4   1       81.95      102.83      2.35 o 
  -1   4   1      925.81      846.08     26.61 o 
   0   4   1        0.30        1.86      0.30 o 
   1   4   1      102.92       92.41      2.78 o 
   2   4   1       35.34       37.91      1.27 o 
   3   4   1      882.85      917.69     20.54 o 
   4   4   1       13.55       12.02      0.55 o 
   5   4   1        5.93        6.99      0.59 o 
   6   4   1      416.67      446.98      9.51 o 
   7   4   1      660.94      587.94     12.45 o 
   8   4   1      416.86      396.86      8.63 o 
   9   4   1        5.56        5.84      0.63 o 
  10   4   1       23.64       21.76      1.22 o 
  11   4   1      149.83      152.49      4.33 o 
  12   4   1        2.12        4.92      1.06 o 
 -13   5   1        0.37        2.20      1.04 o 
 -12   5   1       40.56       39.70      2.00 o 
 -11   5   1        0.93        1.16      0.77 o 
 -10   5   1      242.29      243.11      6.45 o 
  -9   5   1     1022.64     1035.60     23.72 o 
  -8   5   1      167.73      150.12      3.93 o 
  -7   5   1      269.51      220.20      4.89 o 
  -6   5   1       45.24       36.36      1.11 o 
  -5   5   1       25.68       30.86      0.94 o 
  -4   5   1        0.10        2.11      0.54 o 
  -3   5   1       17.54       26.35      1.03 o 
  -2   5   1        2.10        0.32      0.26 o 
  -1   5   1      798.44      779.76     17.60 o 
   0   5   1       27.85       21.80      0.63 o 
   1   5   1     1164.12     1321.97     27.14 o 
   2   5   1      759.95      782.37     16.15 o 
   3   5   1     3286.16     3649.36    102.31 o 
   4   5   1      920.61      985.28     20.39 o 
   5   5   1        8.19        4.67      0.60 o 
   6   5   1       11.69       10.83      0.63 o 
   7   5   1     1327.33     1353.23     37.65 o 
   8   5   1      138.01      146.28      3.54 o 
   9   5   1      126.14      136.17      3.43 o 
  10   5   1        3.73        3.66      0.63 o 
  11   5   1        0.25        0.76      0.57 o 
  12   5   1       50.69       48.12      2.78 o 
 -13   6   1       50.77       52.41      3.02 o 
 -12   6   1       35.83       41.34      2.12 o 
 -11   6   1       19.40       20.05      1.46 o 
 -10   6   1        0.03        0.10      0.61 o 
  -9   6   1       27.97       26.12      1.64 o 
  -8   6   1      703.66      663.56     15.37 o 
  -7   6   1      131.17      132.01      3.12 o 
  -6   6   1      160.94      157.27      3.90 o 
  -5   6   1        4.18        6.69      0.62 o 
  -4   6   1       93.03       99.70      2.52 o 
  -3   6   1      365.78      418.13      8.75 o 
  -2   6   1     1696.74     1696.37     34.79 o 
  -1   6   1      625.01      632.42     13.09 o 
   0   6   1        0.70        0.21      0.24 o 
   1   6   1        1.20        1.54      0.25 o 
   2   6   1      221.00      221.86      6.05 o 
   3   6   1        0.42        0.64      0.32 o 
   4   6   1      121.28      134.41      3.77 o 
   5   6   1       12.41        6.78      0.46 o 
   6   6   1        4.90        4.24      0.44 o 
   7   6   1       79.05       75.11      2.04 o 
   8   6   1      168.06      156.45      4.62 o 
   9   6   1      168.59      166.48      4.47 o 
  10   6   1        9.93       10.28      0.96 o 
  11   6   1       20.16       17.71      1.59 o 
  12   6   1       44.53       39.39      2.62 o 
 -12   7   1       21.67       22.43      1.74 o 
 -11   7   1       34.04       33.94      1.81 o 
 -10   7   1        0.08        0.24      0.59 o 
  -9   7   1      208.18      206.25      5.91 o 
  -8   7   1       75.48       70.51      2.19 o 
  -7   7   1     1708.32     1628.41     33.64 o 
  -6   7   1        2.22        4.53      0.41 o 
  -5   7   1      100.80       98.95      3.44 o 
  -4   7   1      313.62      334.95      7.12 o 
  -3   7   1      208.55      234.95      5.11 o 
  -2   7   1     3555.50     3947.66    103.40 o 
  -1   7   1      230.25      235.20      5.50 o 
   0   7   1       95.97      100.86      3.20 o 
   1   7   1       72.70       70.76      1.71 o 
   2   7   1      772.44      849.62     17.59 o 
   3   7   1      288.03      318.22     10.57 o 
   4   7   1      120.70      134.86      3.11 o 
   5   7   1       10.61       11.91      0.65 o 
   6   7   1      222.39      228.38      5.40 o 
   7   7   1      101.63       91.89      2.41 o 
   8   7   1        6.77        3.41      0.46 o 
   9   7   1        6.13        7.55      1.27 o 
  10   7   1        4.05        2.80      1.41 o 
  11   7   1      126.90      126.28      5.00 o 
  12   7   1        0.14        1.16      1.77 o 
 -12   8   1        1.89        2.57      0.74 o 
 -11   8   1       51.33       57.68      2.60 o 
 -10   8   1       52.99       51.90      2.33 o 
  -9   8   1       11.34       14.26      1.15 o 
  -8   8   1      265.77      253.71      7.08 o 
  -7   8   1      189.57      183.83      8.41 o 
  -6   8   1      359.98      332.37      7.18 o 
  -5   8   1       70.30       75.75      2.56 o 
  -4   8   1      227.82      236.10      7.42 o 
  -3   8   1      446.42      410.65      8.65 o 
  -2   8   1        9.98       11.85      0.53 o 
  -1   8   1      273.42      288.27     10.37 o 
   0   8   1     1185.94     1232.89     25.39 o 
   1   8   1      281.31      360.23      8.35 o 
   2   8   1      802.14      805.14     16.70 o 
   3   8   1      499.04      493.12     10.75 o 
   4   8   1       11.31        9.28      0.65 o 
   5   8   1       12.24       16.00      0.80 o 
   6   8   1      103.88       95.98      2.46 o 
   7   8   1        0.20        0.07      0.55 o 
   8   8   1       16.93       19.04      0.99 o 
   9   8   1        5.08        4.83      0.65 o 
  10   8   1        3.18        0.94      1.94 o 
  11   8   1       83.43       84.49      3.92 o 
 -12   9   1       48.65       51.79      3.10 o 
 -11   9   1      137.03      148.22      4.79 o 
 -10   9   1       14.23       20.05      1.53 o 
  -9   9   1      406.37      420.28     12.20 o 
  -8   9   1       30.95       32.43      1.61 o 
  -7   9   1       24.66       25.41      1.05 o 
  -6   9   1      214.77      214.82      5.27 o 
  -5   9   1        3.58        2.68      0.40 o 
  -4   9   1      269.79      256.64      5.59 o 
  -3   9   1        6.64        6.67      0.43 o 
  -2   9   1       60.09       62.78      2.13 o 
  -1   9   1      620.77      634.13     15.41 o 
   0   9   1      690.00      601.49     21.50 o 
   1   9   1       84.56       85.00      2.20 o 
   2   9   1       27.12       39.39      1.23 o 
   3   9   1        6.07        7.73      0.51 o 
   4   9   1      491.25      559.48     12.14 o 
   5   9   1        5.74        8.45      0.62 o 
   6   9   1      226.08      181.18      4.21 o 
   7   9   1       35.75       25.41      1.21 o 
   8   9   1       24.44       25.55      1.26 o 
   9   9   1      369.16      401.18     12.73 o 
  10   9   1        0.21        1.41      1.05 o 
  11   9   1        6.04        3.15      1.27 o 
 -12  10   1       27.52       30.53      2.66 o 
 -11  10   1        1.78        1.07      0.98 o 
 -10  10   1      100.77       95.93      5.01 o 
  -9  10   1      164.49      146.08      4.57 o 
  -8  10   1        0.12       -0.56      0.64 o 
  -7  10   1       20.27       18.44      1.06 o 
  -6  10   1      474.38      490.93     13.60 o 
  -5  10   1       24.44       21.20      0.86 o 
  -4  10   1      214.98      206.36      4.59 o 
  -3  10   1       45.44       39.07      1.21 o 
  -2  10   1       97.01      112.13      2.65 o 
  -1  10   1      332.37      333.54     11.73 o 
   0  10   1      919.36     1009.17     22.92 o 
   1  10   1      348.27      352.57     10.72 o 
   2  10   1       23.71       15.24      1.05 o 
   3  10   1       67.35       72.13      2.06 o 
   4  10   1       11.45       12.08      1.24 o 
   5  10   1       41.83       37.86      1.28 o 
   6  10   1        9.62        4.74      0.98 o 
   7  10   1        2.90        1.74      0.48 o 
   8  10   1       12.92       15.14      1.40 o 
   9  10   1        6.51        7.79      1.50 o 
  10  10   1      321.68      356.42     15.90 o 
  11  10   1       17.21       14.68      1.80 o 
 -11  11   1        0.72        0.86      0.86 o 
 -10  11   1        0.92        0.46      0.58 o 
  -9  11   1      393.63      424.87     12.49 o 
  -8  11   1       24.64       21.58      1.28 o 
  -7  11   1        6.05        8.33      1.09 o 
  -6  11   1       35.89       40.12      1.51 o 
  -5  11   1        5.06        6.29      0.64 o 
  -4  11   1      156.33      182.44      5.27 o 
  -3  11   1        6.44        7.55      0.52 o 
  -2  11   1        2.52        1.38      0.30 o 
  -1  11   1       64.14       55.88      1.54 o 
   0  11   1       12.43       19.13      0.79 o 
   1  11   1       80.74       80.44      2.04 o 
   2  11   1       52.78       62.95      1.72 o 
   3  11   1       60.95       50.21      2.01 o 
   4  11   1      855.27      792.59     28.23 o 
   5  11   1      546.35      439.41      9.47 o 
   6  11   1       70.44       70.33      2.01 o 
   7  11   1        3.07        0.92      0.80 o 
   8  11   1        0.62        2.01      1.30 o 
   9  11   1      317.18      342.45     11.18 o 
  10  11   1        0.12        1.18      0.59 o 
 -11  12   1      100.74      108.74      5.77 o 
 -10  12   1      104.33      100.15      6.25 o 
  -9  12   1       31.33       36.85      1.95 o 
  -8  12   1       16.97       17.96      1.30 o 
  -7  12   1       19.33       17.68      1.27 o 
  -6  12   1       14.68       18.56      1.04 o 
  -5  12   1       47.59       36.43      1.45 o 
  -4  12   1        3.91        2.10      0.41 o 
  -3  12   1        5.09        8.53      0.56 o 
  -2  12   1       12.95       11.46      0.67 o 
  -1  12   1      135.44      129.45      3.07 o 
   0  12   1       34.26       33.62      1.49 o 
   1  12   1        1.16        1.31      0.31 o 
   2  12   1       28.35       33.89      1.32 o 
   3  12   1       24.96       15.43      0.79 o 
   4  12   1      931.67      779.99     21.67 o 
   5  12   1       54.05       36.66      1.46 o 
   6  12   1        3.06        2.12      0.72 o 
   7  12   1      218.54      212.51      6.18 o 
   8  12   1      121.87      116.53      4.73 o 
   9  12   1       11.53        6.85      1.92 o 
  10  12   1        3.05        3.11      1.38 o 
 -10  13   1        3.52       -0.63      1.07 o 
  -9  13   1        2.98        3.27      0.64 o 
  -8  13   1        8.56       12.01      1.04 o 
  -7  13   1       64.98       71.65      2.70 o 
  -6  13   1       88.91       77.43      2.77 o 
  -5  13   1        1.61        1.12      0.45 o 
  -4  13   1       62.55       46.29      1.64 o 
  -3  13   1      133.33      120.64      6.49 o 
  -2  13   1       86.16       77.91      2.29 o 
  -1  13   1      364.13      377.85      9.62 o 
   0  13   1      193.18      183.29      4.83 o 
   1  13   1        8.37        9.39      0.57 o 
   2  13   1        0.00       -0.45      0.45 o 
   3  13   1        2.00        5.67      0.55 o 
   4  13   1      108.69       96.05      2.54 o 
   5  13   1       10.98        4.50      0.67 o 
   6  13   1        6.29       10.84      1.94 o 
   7  13   1        0.47        0.30      0.88 o 
   8  13   1        0.02        0.71      0.98 o 
   9  13   1        0.09        1.62      1.36 o 
  10  13   1      218.31      214.49      9.61 o 
 -10  14   1        6.29        6.07      2.22 o 
  -9  14   1       70.42       78.58      3.60 o 
  -8  14   1        0.70        1.89      0.56 o 
  -7  14   1        5.41        4.53      0.73 o 
  -6  14   1        3.53        4.94      0.89 o 
  -5  14   1        3.14        3.83      0.65 o 
  -4  14   1       52.48       35.00      1.41 o 
  -3  14   1       72.12       45.12      2.03 o 
  -2  14   1      881.22      842.28     33.15 o 
  -1  14   1       70.29       64.20      1.84 o 
   0  14   1       18.29       15.88      1.13 o 
   1  14   1        4.52        2.95      0.41 o 
   2  14   1       76.34       85.71      2.29 o 
   3  14   1      143.99      121.77      3.30 o 
   4  14   1        6.05        5.10      1.23 o 
   5  14   1      218.84      200.24      5.85 o 
   6  14   1        2.39        2.90      0.61 o 
   7  14   1        0.50        0.12      0.86 o 
   8  14   1        0.33        2.53      1.27 o 
   9  14   1        0.14        2.24      0.80 o 
  -9  15   1       77.28       94.64      4.23 o 
  -8  15   1        0.01        1.20      0.52 o 
  -7  15   1       11.85       14.44      1.20 o 
  -6  15   1      194.58      210.54      7.20 o 
  -5  15   1      204.06      195.12      6.68 o 
  -4  15   1       10.35        8.44      1.05 o 
  -3  15   1     1379.25     1297.52     47.63 o 
  -2  15   1        5.85        7.33      1.20 o 
  -1  15   1      798.87      741.68     22.49 o 
   0  15   1        4.21        3.82      0.65 o 
   1  15   1       95.65      106.67      3.27 o 
   2  15   1        0.19        0.14      0.53 o 
   3  15   1      275.59      252.55      6.33 o 
   4  15   1       18.61       14.40      1.09 o 
   5  15   1       61.40       58.79      2.35 o 
   6  15   1       19.66       25.86      2.19 o 
   7  15   1       33.00       32.93      2.39 o 
   8  15   1       86.91      102.29      4.46 o 
  -9  16   1        1.29        1.79      0.67 o 
  -8  16   1        2.43        2.51      0.83 o 
  -7  16   1        0.00        2.07      1.05 o 
  -6  16   1        6.34        7.78      1.45 o 
  -5  16   1      210.73      219.90      8.49 o 
  -4  16   1      701.94      713.10     21.51 o 
  -3  16   1      192.09      182.43      5.37 o 
  -2  16   1       63.46       66.13      2.18 o 
  -1  16   1      307.83      271.31     15.39 o 
   0  16   1        2.56        2.71      0.83 o 
   1  16   1        2.28        2.81      0.47 o 
   2  16   1     1093.12     1146.62     29.41 o 
   3  16   1        3.26        1.49      0.54 o 
   4  16   1       31.59       31.43      1.74 o 
   5  16   1        6.12        6.63      0.88 o 
   6  16   1       28.74       34.84      2.37 o 
   7  16   1        3.79        2.89      1.85 o 
   8  16   1      389.83      440.68     19.02 o 
  -8  17   1       20.20       17.76      1.88 o 
  -7  17   1       76.51       68.98      7.15 o 
  -6  17   1        6.48        7.05      1.67 o 
  -5  17   1      485.77      498.84     15.57 o 
  -4  17   1      191.10      210.92      6.20 o 
  -3  17   1        0.48        0.49      0.42 o 
  -2  17   1       14.28       18.07      1.19 o 
  -1  17   1       56.26       46.18      2.06 o 
   0  17   1       16.65       19.18      1.13 o 
   1  17   1        0.18        1.23      0.65 o 
   2  17   1      126.06      122.09      6.02 o 
   3  17   1      212.30      205.63      6.07 o 
   4  17   1       87.12       79.72      3.06 o 
   5  17   1        0.07        1.25      0.98 o 
   6  17   1       37.52       39.41      2.55 o 
   7  17   1       37.89       36.85      3.26 o 
  -7  18   1        0.82        0.82      1.22 o 
  -6  18   1        3.56        3.85      1.77 o 
  -5  18   1      144.53      130.70      5.02 o 
  -4  18   1       27.49       26.25      3.08 o 
  -3  18   1       19.65       15.64      1.00 o 
  -2  18   1      132.37      128.29      4.14 o 
  -1  18   1        0.08        0.26      0.65 o 
   0  18   1       28.56       33.03      1.69 o 
   1  18   1       31.01       29.78      1.67 o 
   2  18   1      165.74      170.43      5.22 o 
   3  18   1      129.20      139.16      4.55 o 
   4  18   1        3.62        3.89      0.97 o 
   5  18   1       34.90       37.34      2.56 o 
   6  18   1      123.12      157.54      6.02 o 
  -6  19   1      268.73      283.93      9.66 o 
  -5  19   1       70.16       75.93      3.61 o 
  -4  19   1      199.30      227.72      7.85 o 
  -3  19   1        2.75        4.16      2.19 o 
  -2  19   1        1.73        0.93      0.70 o 
  -1  19   1       18.98       16.81      1.32 o 
   0  19   1       15.00       17.88      1.54 o 
   1  19   1       47.10       42.67      2.46 o 
   2  19   1       95.13       96.63      4.01 o 
   3  19   1      103.16      109.68      3.87 o 
   4  19   1       15.53       10.87      3.98 o 
   5  19   1      289.24      303.56     12.57 o 
  -4  20   1      115.46      133.41      5.26 o 
  -3  20   1        0.00        2.48      0.97 o 
  -2  20   1       79.52       81.74      3.63 o 
  -1  20   1        5.84        4.32      0.84 o 
   0  20   1        3.99        3.68      1.44 o 
   1  20   1       17.74       23.29      2.15 o 
   2  20   1       44.27       52.02      2.88 o 
   3  20   1       20.10       18.74      1.72 o 
  -2  21   1        5.45        4.30      1.58 o 
  -1  21   1       17.33       18.35      2.26 o 
   0  21   1      144.94      165.61      7.47 o 
   1  21   1       21.44       25.35      3.20 o 
 -14   0   2      104.82      114.89      8.32 o 
 -13   0   2        0.07        0.88      0.79 o 
 -12   0   2       14.12       13.57      1.62 o 
 -11   0   2      219.61      193.80      8.00 o 
 -10   0   2      549.54      532.59     19.83 o 
  -9   0   2       82.91       95.90      3.45 o 
  -8   0   2      362.37      413.48     12.48 o 
  -7   0   2      699.50      761.36     22.42 o 
  -6   0   2     2948.67     3086.08     89.39 o 
  -5   0   2     5386.41     6167.02    308.83 o 
  -4   0   2     1015.42      989.71     28.77 o 
  -3   0   2     1726.27     1742.86     50.45 o 
   1   0   2     5926.88     6185.55    218.85 o 
   2   0   2       40.72       55.44      1.90 o 
   3   0   2        8.42       11.80      0.70 o 
   4   0   2     1225.11     1179.39     34.43 o 
   5   0   2      279.92      264.08      8.12 o 
   6   0   2      142.81      146.22      5.39 o 
   7   0   2      156.30      150.07      5.06 o 
   8   0   2      187.66      200.78      6.58 o 
   9   0   2      294.40      293.27     11.49 o 
  10   0   2      501.82      515.52     15.91 o 
  11   0   2      114.74      125.64      4.80 o 
  12   0   2      566.83      608.17     23.72 o 
 -14   1   2        4.31        6.21      1.69 o 
 -13   1   2       36.01       36.38      2.27 o 
 -12   1   2        0.84        1.65      0.83 o 
 -11   1   2       15.00       10.04      0.94 o 
 -10   1   2      659.15      593.11     13.84 o 
  -9   1   2        5.98        5.65      0.55 o 
  -8   1   2       15.90       14.26      0.69 o 
  -7   1   2       72.08       73.63      1.84 o 
  -6   1   2     2814.94     3045.03     86.51 o 
  -5   1   2        4.47        4.62      2.45 o 
  -4   1   2       18.65       17.29      0.52 o 
  -3   1   2       15.25       12.18      0.40 o 
   1   1   2     1802.62     1958.32     40.09 o 
   2   1   2     1478.35     1542.89     36.05 o 
   3   1   2       49.12       50.76      1.43 o 
   4   1   2      699.50      740.71     15.39 o 
   5   1   2      164.92      156.49      3.97 o 
   6   1   2        0.32        1.03      0.41 o 
   7   1   2        2.00        1.31      0.39 o 
   8   1   2      704.00      699.36     14.80 o 
   9   1   2        0.85        1.67      0.42 o 
  10   1   2       19.45       17.37      1.04 o 
  11   1   2       33.38       33.53      1.50 o 
  12   1   2       94.90      114.13      6.44 o 
 -14   2   2       35.06       31.31      2.87 o 
 -13   2   2        1.28        1.87      1.21 o 
 -12   2   2       30.23       35.10      2.15 o 
 -11   2   2       34.25       26.47      1.53 o 
 -10   2   2       64.31       62.79      2.04 o 
  -9   2   2      163.74      160.29      3.74 o 
  -8   2   2       73.47       70.69      1.89 o 
  -7   2   2      233.95      228.15      4.99 o 
  -6   2   2      597.89      625.19     13.00 o 
  -5   2   2      723.87      799.35     22.39 o 
  -4   2   2        0.09        1.02      0.17 o 
  -3   2   2       31.79       39.92      1.14 o 
   1   2   2     9556.47     9566.99    197.06 o 
   2   2   2      438.71      402.91      8.41 o 
   3   2   2      714.94      747.92     15.49 o 
   4   2   2      143.12      157.82      3.53 o 
   5   2   2      270.42      293.75      6.70 o 
   6   2   2      101.90      100.38      2.50 o 
   7   2   2      545.22      574.51     13.03 o 
   8   2   2      118.55      127.49      3.19 o 
   9   2   2       54.64       50.13      1.73 o 
  10   2   2       85.17       84.84      2.49 o 
  11   2   2        0.15       -0.03      0.66 o 
  12   2   2      127.15      127.22      5.38 o 
 -13   3   2       11.32        6.35      1.46 o 
 -12   3   2       15.03       13.60      1.40 o 
 -11   3   2       33.09       34.03      1.68 o 
 -10   3   2      337.62      298.94      7.29 o 
  -9   3   2      350.07      349.23      8.34 o 
  -8   3   2      616.20      650.74     13.67 o 
  -7   3   2       19.47       23.03      0.83 o 
  -6   3   2       31.11       27.95      0.85 o 
  -5   3   2        0.39        0.84      0.31 o 
  -4   3   2      416.61      449.08     10.21 o 
  -3   3   2      154.37      162.53      3.43 o 
  -2   3   2        0.38        1.00      0.58 o 
  -1   3   2       36.11       39.93      0.94 o 
   0   3   2    12021.65    12059.44    227.85 o 
   1   3   2    19455.40    19269.55    430.79 o 
   2   3   2     1758.61     1788.55     46.56 o 
   3   3   2      245.54      250.02      5.39 o 
   4   3   2     1225.72     1324.75     30.51 o 
   5   3   2      874.37      919.76     19.11 o 
   6   3   2        4.91        4.27      0.79 o 
   7   3   2        0.51        0.12      0.53 o 
   8   3   2      773.20      770.86     17.83 o 
   9   3   2       12.00       10.98      0.78 o 
  10   3   2        5.86        4.41      0.56 o 
  11   3   2       17.65       13.24      1.15 o 
  12   3   2        0.38        1.30      0.81 o 
 -13   4   2       14.33       16.14      1.64 o 
 -12   4   2       48.14       57.79      3.65 o 
 -11   4   2       40.63       36.88      1.82 o 
 -10   4   2      762.95      738.25     17.13 o 
  -9   4   2      815.29      789.64     18.19 o 
  -8   4   2      141.52      140.86      3.70 o 
  -7   4   2      675.12      665.53     15.21 o 
  -6   4   2        0.44        0.52      0.20 o 
  -5   4   2       20.22       23.58      0.82 o 
  -4   4   2        1.24        1.18      0.38 o 
  -3   4   2        1.73        4.29      0.30 o 
  -2   4   2      860.85      929.28     19.08 o 
  -1   4   2      443.52      446.30     14.11 o 
   0   4   2      520.54      467.62     11.37 o 
   1   4   2        3.60        4.09      0.33 o 
   2   4   2     1140.59     1225.40     25.20 o 
   3   4   2     6690.13     7198.15    147.16 o 
   4   4   2     1251.64     1271.36     26.22 o 
   5   4   2      738.45      799.26     18.26 o 
   6   4   2      139.10      135.21      3.22 o 
   7   4   2      717.65      702.72     14.83 o 
   8   4   2      412.29      381.74      9.16 o 
   9   4   2        3.47        2.98      0.59 o 
  10   4   2        6.43        5.19      0.70 o 
  11   4   2       21.99       25.32      1.80 o 
  12   4   2        0.19        1.21      1.33 o 
 -13   5   2        2.28        1.07      0.88 o 
 -12   5   2        3.96        4.75      1.25 o 
 -11   5   2        0.94       -0.04      0.82 o 
 -10   5   2      338.72      346.65     10.09 o 
  -9   5   2      600.18      578.44     13.49 o 
  -8   5   2        0.46        1.94      0.71 o 
  -7   5   2        5.06        6.76      0.65 o 
  -6   5   2       23.99       21.57      0.83 o 
  -5   5   2      149.14      117.99      3.28 o 
  -4   5   2       18.44       16.79      0.67 o 
  -3   5   2      835.44      868.38     17.86 o 
  -2   5   2       39.76       55.91      1.54 o 
  -1   5   2        1.50        1.61      0.19 o 
   0   5   2     1026.34     1087.88     22.36 o 
   1   5   2      374.14      375.36      8.60 o 
   2   5   2     1383.83     1475.20     49.02 o 
   3   5   2     2870.37     3035.54     65.95 o 
   4   5   2      207.72      205.49      4.52 o 
   5   5   2        0.00        1.25      0.50 o 
   6   5   2       11.21       10.88      0.63 o 
   7   5   2        2.94        3.00      0.48 o 
   8   5   2       35.91       36.86      1.36 o 
   9   5   2       36.74       38.85      1.51 o 
  10   5   2        0.73        2.24      0.57 o 
  11   5   2        2.25        2.48      0.80 o 
 -13   6   2        2.37        2.97      1.78 o 
 -12   6   2       23.81       29.69      1.73 o 
 -11   6   2        7.21        7.83      0.91 o 
 -10   6   2      183.45      177.11      5.27 o 
  -9   6   2      256.37      236.83     10.39 o 
  -8   6   2      508.16      475.50     11.15 o 
  -7   6   2       26.29       27.84      0.96 o 
  -6   6   2      241.76      222.65      5.32 o 
  -5   6   2      125.25      129.22      2.92 o 
  -4   6   2       74.14       83.70      1.95 o 
  -3   6   2     1499.73     1551.11     33.97 o 
  -2   6   2      381.14      350.38      7.34 o 
  -1   6   2      147.86      131.37      3.15 o 
   0   6   2      493.21      533.08     11.08 o 
   1   6   2      116.61      115.50      2.83 o 
   2   6   2      189.29      229.27      4.94 o 
   3   6   2      618.57      708.59     17.13 o 
   4   6   2       55.27       67.96      1.77 o 
   5   6   2        7.35        9.15      0.55 o 
   6   6   2       54.72       54.40      1.61 o 
   7   6   2       25.39       20.46      0.99 o 
   8   6   2       76.12       80.46      2.27 o 
   9   6   2       61.98       61.60      2.48 o 
  10   6   2        0.75        1.64      0.99 o 
  11   6   2        2.73        3.78      0.89 o 
 -13   7   2       12.32       12.65      1.81 o 
 -12   7   2        5.33        4.92      1.30 o 
 -11   7   2       41.43       44.69      2.07 o 
 -10   7   2      147.59      149.04      6.03 o 
  -9   7   2      562.76      582.75     17.11 o 
  -8   7   2      252.86      247.53      6.86 o 
  -7   7   2     2680.23     2454.17     50.43 o 
  -6   7   2       22.55       20.63      0.77 o 
  -5   7   2     1115.94     1187.18     26.85 o 
  -4   7   2      792.63      849.62     19.29 o 
  -3   7   2        5.68       10.77      0.46 o 
  -2   7   2       80.52       80.81      1.96 o 
  -1   7   2      102.62       82.98      2.11 o 
   0   7   2      640.83      617.73     12.84 o 
   1   7   2       95.26       76.27      1.84 o 
   2   7   2      557.48      590.47     12.32 o 
   3   7   2        0.24        0.44      0.30 o 
   4   7   2       10.34       13.60      0.69 o 
   5   7   2       15.46       18.34      0.81 o 
   6   7   2        9.77        8.50      0.67 o 
   7   7   2       65.86       59.99      1.84 o 
   8   7   2      268.64      259.18      5.94 o 
   9   7   2       48.37       55.21      2.40 o 
  10   7   2        4.46        1.69      0.82 o 
  11   7   2      229.71      212.15     12.08 o 
 -13   8   2       63.32       62.09      6.13 o 
 -12   8   2       31.09       30.41      1.88 o 
 -11   8   2        3.53        3.16      0.90 o 
 -10   8   2       54.33       53.19      2.29 o 
  -9   8   2       50.55       47.30      2.00 o 
  -8   8   2      657.91      663.20     17.27 o 
  -7   8   2        3.16        1.35      0.50 o 
  -6   8   2      967.22      903.62     25.15 o 
  -5   8   2       82.47       90.29      2.20 o 
  -4   8   2      388.44      417.83     10.69 o 
  -3   8   2      922.79      947.61     30.05 o 
  -2   8   2       30.49       22.23      0.74 o 
  -1   8   2     1211.82     1287.65     26.53 o 
   0   8   2      371.94      388.92      8.34 o 
   1   8   2       14.68        9.72      0.49 o 
   2   8   2      101.59       95.39      2.29 o 
   3   8   2       28.93       37.30      1.28 o 
   4   8   2       26.99       22.36      1.05 o 
   5   8   2       12.68       16.44      0.78 o 
   6   8   2        7.04        2.33      0.59 o 
   7   8   2      181.34      155.02      4.12 o 
   8   8   2        5.23        4.36      0.79 o 
   9   8   2        0.13        0.63      0.68 o 
  10   8   2      332.26      351.06     11.44 o 
  11   8   2       54.09       56.77      3.20 o 
 -12   9   2       43.03       43.98      2.36 o 
 -11   9   2       21.81       27.23      1.96 o 
 -10   9   2        0.20        2.21      1.11 o 
  -9   9   2      890.57      917.12     23.73 o 
  -8   9   2      429.15      430.20     12.62 o 
  -7   9   2      672.87      628.27     16.34 o 
  -6   9   2      331.27      316.37      8.21 o 
  -5   9   2      100.46      100.88      2.43 o 
  -4   9   2        5.73        5.24      0.45 o 
  -3   9   2       15.05       12.57      0.61 o 
  -2   9   2      140.64      148.34      3.33 o 
  -1   9   2      999.03      990.51     22.75 o 
   0   9   2       87.28       95.42      2.47 o 
   1   9   2       48.15       69.45      2.99 o 
   2   9   2      323.57      323.30      6.95 o 
   3   9   2       46.23       55.30      1.56 o 
   4   9   2      278.01      225.73      7.39 o 
   5   9   2       99.95       83.00      2.20 o 
   6   9   2      446.50      371.54      8.11 o 
   7   9   2      106.32       94.31      2.83 o 
   8   9   2      107.02      103.30      3.14 o 
   9   9   2       25.46       27.86      1.98 o 
  10   9   2       84.59       86.54      4.60 o 
  11   9   2       19.69       16.56      1.68 o 
 -12  10   2       71.17       69.20      5.12 o 
 -11  10   2      141.75      157.26      6.33 o 
 -10  10   2      213.99      222.90      6.97 o 
  -9  10   2      123.98      118.60      5.30 o 
  -8  10   2       68.20       68.66      2.56 o 
  -7  10   2      599.64      591.59     15.48 o 
  -6  10   2        0.11        0.61      0.55 o 
  -5  10   2       39.31       35.52      1.13 o 
  -4  10   2      450.78      458.39     11.13 o 
  -3  10   2       13.98       16.44      0.74 o 
  -2  10   2      108.34      129.57      2.99 o 
  -1  10   2      166.66      188.70      4.59 o 
   0  10   2      639.51      661.87     15.57 o 
   1  10   2      177.38      158.37      3.93 o 
   2  10   2       20.14       24.09      0.91 o 
   3  10   2       58.96       46.60      1.43 o 
   4  10   2        3.56        8.38      0.63 o 
   5  10   2        2.45        2.95      0.49 o 
   6  10   2      110.83       91.25      2.73 o 
   7  10   2       30.91       24.50      1.25 o 
   8  10   2        2.75        3.99      0.95 o 
   9  10   2      310.36      342.83     11.15 o 
  10  10   2        0.02        1.05      0.76 o 
 -12  11   2        4.90        5.67      0.99 o 
 -11  11   2      195.78      227.00      6.85 o 
 -10  11   2       17.70       14.08      1.15 o 
  -9  11   2       64.88       71.26      2.76 o 
  -8  11   2       12.33       13.15      1.34 o 
  -7  11   2       26.80       26.50      1.40 o 
  -6  11   2       36.05       37.69      1.66 o 
  -5  11   2      103.11      103.85      2.85 o 
  -4  11   2       39.06       37.51      1.34 o 
  -3  11   2        4.56        4.78      0.49 o 
  -2  11   2      246.48      232.83      5.13 o 
  -1  11   2      465.13      466.35     10.83 o 
   0  11   2        8.88        6.10      0.48 o 
   1  11   2      635.34      638.03     13.74 o 
   2  11   2      134.66      125.47      3.00 o 
   3  11   2       30.16       40.02      1.32 o 
   4  11   2      122.12      152.46      3.61 o 
   5  11   2      182.02      140.17      3.77 o 
   6  11   2       68.65       60.64      2.07 o 
   7  11   2       20.90       13.81      0.97 o 
   8  11   2       40.79       42.38      3.28 o 
   9  11   2        0.96        1.10      2.19 o 
  10  11   2       74.92       80.12      4.57 o 
 -11  12   2       52.56       57.31      2.71 o 
 -10  12   2        3.36        4.09      0.66 o 
  -9  12   2       90.10       80.34      3.01 o 
  -8  12   2       43.12       47.51      2.08 o 
  -7  12   2       10.53       11.90      1.21 o 
  -6  12   2       91.57       80.58      2.82 o 
  -5  12   2        3.77        2.19      0.50 o 
  -4  12   2        9.43       10.13      0.70 o 
  -3  12   2        2.88        1.62      0.52 o 
  -2  12   2      404.86      386.95      8.31 o 
  -1  12   2     1461.09     1444.28     44.15 o 
   0  12   2       41.89       35.18      1.17 o 
   1  12   2      269.80      265.65      5.85 o 
   2  12   2       28.72       32.04      1.18 o 
   3  12   2       13.42       13.89      0.86 o 
   4  12   2       29.48       11.25      0.86 o 
   5  12   2       72.14       79.31      2.50 o 
   6  12   2        7.85       11.24      0.79 o 
   7  12   2       15.97       13.47      1.34 o 
   8  12   2        2.64        3.68      1.41 o 
   9  12   2      559.09      641.81     19.91 o 
 -11  13   2        4.02        5.24      1.40 o 
 -10  13   2        6.02        3.54      1.21 o 
  -9  13   2       41.79       47.07      2.68 o 
  -8  13   2       68.46       71.59      2.73 o 
  -7  13   2       61.98       57.26      2.79 o 
  -6  13   2       80.86       74.31      2.70 o 
  -5  13   2      266.98      253.39      6.43 o 
  -4  13   2        6.67        9.03      0.74 o 
  -3  13   2      429.95      394.10      9.34 o 
  -2  13   2      499.96      509.63     18.06 o 
  -1  13   2      344.57      333.07      7.25 o 
   0  13   2        3.63        2.47      0.40 o 
   1  13   2       37.01       32.49      1.16 o 
   2  13   2       86.16       79.47      2.39 o 
   3  13   2      103.27       75.16      2.84 o 
   4  13   2        2.26        1.83      0.50 o 
   5  13   2      144.02      131.87      3.69 o 
   6  13   2        1.32        2.19      0.87 o 
   7  13   2        4.55        4.80      0.83 o 
   8  13   2        7.87       10.75      1.47 o 
   9  13   2       34.91       41.96      3.69 o 
 -10  14   2        2.32        3.65      1.07 o 
  -9  14   2      195.38      239.03      8.16 o 
  -8  14   2       73.32       82.11      3.11 o 
  -7  14   2       67.28       65.27      3.03 o 
  -6  14   2      109.56      107.14      3.55 o 
  -5  14   2       22.71       20.32      1.24 o 
  -4  14   2      485.01      471.87     11.16 o 
  -3  14   2     1057.58     1025.11     32.40 o 
  -2  14   2     1109.73     1085.59     29.11 o 
  -1  14   2      191.99      182.01      4.23 o 
   0  14   2        3.65        2.22      0.51 o 
   1  14   2       41.99       39.10      1.99 o 
   2  14   2        0.70        1.18      0.65 o 
   3  14   2        6.02        7.24      0.69 o 
   4  14   2       17.70       17.93      1.09 o 
   5  14   2        0.11        0.42      0.60 o 
   6  14   2        5.65        6.49      0.86 o 
   7  14   2       90.36       99.49      4.26 o 
   8  14   2        1.69       -0.88      1.08 o 
 -10  15   2        1.07        1.35      1.22 o 
  -9  15   2       23.22       25.01      2.21 o 
  -8  15   2      403.93      457.64     12.51 o 
  -7  15   2        0.05        0.29      0.70 o 
  -6  15   2        0.12        0.78      0.75 o 
  -5  15   2       11.58       14.46      1.05 o 
  -4  15   2      342.05      310.07     13.77 o 
  -3  15   2      639.78      677.05     19.32 o 
  -2  15   2      272.65      248.51      6.58 o 
  -1  15   2      289.44      312.30      8.53 o 
   0  15   2       65.70       57.89      2.83 o 
   1  15   2       15.89       13.59      0.90 o 
   2  15   2        7.55        9.07      1.08 o 
   3  15   2        5.24        4.53      0.68 o 
   4  15   2       26.61       21.88      1.42 o 
   5  15   2       16.84       15.69      1.30 o 
   6  15   2       38.45       38.55      2.06 o 
   7  15   2        3.07        4.10      1.46 o 
   8  15   2      110.70      138.21      5.67 o 
  -9  16   2        0.11        0.40      1.13 o 
  -8  16   2        3.85        3.80      0.60 o 
  -7  16   2       59.62       60.12      3.22 o 
  -6  16   2        0.04       -0.61      0.77 o 
  -5  16   2      123.42      123.24      4.03 o 
  -4  16   2        0.05        1.37      0.45 o 
  -3  16   2       36.93       40.65      1.84 o 
  -2  16   2      102.92       89.48      2.75 o 
  -1  16   2        2.80        2.51      0.83 o 
   0  16   2        0.41        1.33      0.43 o 
   1  16   2       46.27       43.56      1.91 o 
   2  16   2      156.92      165.37      5.79 o 
   3  16   2        8.71        6.92      1.09 o 
   4  16   2        0.17        1.61      1.33 o 
   5  16   2        0.52        1.98      0.67 o 
   6  16   2       40.07       40.51      2.41 o 
   7  16   2      354.02      412.10     21.98 o 
  -8  17   2       19.46       18.09      4.40 o 
  -7  17   2       14.63       12.22      1.79 o 
  -6  17   2       94.69      101.40      3.68 o 
  -5  17   2      154.12      162.18      5.05 o 
  -4  17   2      349.41      340.67     14.27 o 
  -3  17   2        9.60        6.23      1.23 o 
  -2  17   2      511.06      445.60     19.51 o 
  -1  17   2       33.01       30.26      1.63 o 
   0  17   2        2.68        3.22      0.91 o 
   1  17   2      136.56      130.10      4.16 o 
   2  17   2      189.73      201.53      5.33 o 
   3  17   2      150.40      160.28      4.99 o 
   4  17   2       12.46       12.18      1.39 o 
   5  17   2       47.63       53.15      2.48 o 
   6  17   2       72.34       81.49      4.38 o 
  -7  18   2       15.62       16.66      2.62 o 
  -6  18   2       17.01       13.25      1.43 o 
  -5  18   2       12.78        6.38      0.99 o 
  -4  18   2       47.43       40.10      2.06 o 
  -3  18   2        1.09        1.76      0.69 o 
  -2  18   2      113.66      101.56      3.49 o 
  -1  18   2        2.85        3.95      0.73 o 
   0  18   2       54.03       51.96      2.30 o 
   1  18   2        8.77       13.67      1.06 o 
   2  18   2       48.92       56.15      2.38 o 
   3  18   2      193.45      212.52      6.32 o 
   4  18   2       35.06       37.97      2.04 o 
   5  18   2       39.16       43.71      3.10 o 
  -6  19   2       23.11       22.18      2.10 o 
  -5  19   2        9.74        8.45      1.56 o 
  -4  19   2       34.08       33.39      2.26 o 
  -3  19   2       23.10       17.35      1.60 o 
  -2  19   2       15.36       15.22      1.19 o 
  -1  19   2       32.05       31.95      1.82 o 
   0  19   2       73.16       85.18      3.19 o 
   1  19   2        0.28        3.53      1.34 o 
   2  19   2      149.06      149.91      5.70 o 
   3  19   2       85.64       85.15      4.73 o 
   4  19   2        1.26        1.50      0.69 o 
  -5  20   2        2.83        6.44      3.44 o 
  -4  20   2       17.11       14.15      2.51 o 
  -3  20   2       63.30       64.63      3.30 o 
  -2  20   2       35.43       39.21      2.77 o 
  -1  20   2        6.42        6.21      1.14 o 
   0  20   2      190.90      210.51     10.43 o 
   1  20   2        3.19        3.51      1.13 o 
   2  20   2       14.03        6.00      1.00 o 
   3  20   2       36.49       30.46      2.38 o 
  -1  21   2       28.90       36.35      2.40 o 
   0  21   2       85.65       87.31      8.53 o 
 -14   1   3        3.17        2.80      1.36 o 
 -13   1   3        4.39        3.24      0.68 o 
 -12   1   3       46.86       52.79      2.63 o 
 -11   1   3        3.37        3.43      1.18 o 
 -10   1   3        5.90        4.53      0.71 o 
  -9   1   3      186.66      172.62      4.36 o 
  -8   1   3       30.59       28.41      0.97 o 
  -7   1   3      763.02      846.46     17.55 o 
  -6   1   3      911.93     1001.65     20.66 o 
  -5   1   3      296.00      350.08      7.45 o 
  -4   1   3      789.39      869.42     17.88 o 
  -3   1   3      228.76      232.54      4.86 o 
  -2   1   3     1067.19     1196.87     24.53 o 
  -1   1   3     1999.40     2286.50     46.78 o 
   0   1   3       35.38       37.32      1.24 o 
   1   1   3     2176.08     2254.67     46.15 o 
   2   1   3        1.39        0.79      0.53 o 
   3   1   3      666.48      738.62     16.53 o 
   4   1   3      156.38      183.79      4.18 o 
   5   1   3      188.43      187.73      4.23 o 
   6   1   3      782.48      827.66     17.34 o 
   7   1   3      124.19      122.91      3.06 o 
   8   1   3      258.97      245.15      5.62 o 
   9   1   3       24.37       27.52      1.29 o 
  10   1   3        9.52       10.90      1.07 o 
  11   1   3       19.96       22.20      1.47 o 
 -14   2   3       56.32       49.87      4.00 o 
 -13   2   3        4.53        6.65      1.24 o 
 -12   2   3       28.34       26.52      1.76 o 
 -11   2   3      139.27      116.96      3.71 o 
 -10   2   3      120.93       94.52      2.69 o 
  -9   2   3        1.59        2.73      0.79 o 
  -8   2   3       29.30       32.57      1.30 o 
  -7   2   3      126.43      129.74      2.95 o 
  -6   2   3       93.30       88.81      2.06 o 
  -5   2   3     3234.64     3578.91     89.63 o 
  -4   2   3      599.88      681.47     17.22 o 
  -3   2   3        0.63        0.27      0.15 o 
  -2   2   3        4.71        8.86      0.31 o 
  -1   2   3     1488.45     1520.04     34.10 o 
   0   2   3     7266.37     7709.84    172.51 o 
   1   2   3      516.65      525.03     10.90 o 
   2   2   3     1457.13     1467.67     51.89 o 
   3   2   3      539.25      567.24     11.86 o 
   4   2   3      377.14      411.17      9.16 o 
   5   2   3      390.38      398.65      9.34 o 
   6   2   3      149.96      146.44      3.81 o 
   7   2   3      443.06      448.34      9.68 o 
   8   2   3        2.85        1.73      0.62 o 
   9   2   3       11.31        9.73      1.44 o 
  10   2   3        0.20        1.67      0.82 o 
  11   2   3       20.32       15.51      2.31 o 
 -14   3   3        4.30        4.34      1.84 o 
 -13   3   3       75.98       70.62      3.99 o 
 -12   3   3       11.05       10.97      1.86 o 
 -11   3   3       89.72       88.57      3.57 o 
 -10   3   3        4.34        2.83      0.56 o 
  -9   3   3       92.45       77.07      2.26 o 
  -8   3   3       44.41       33.45      1.06 o 
  -7   3   3        1.00        1.70      0.43 o 
  -6   3   3       10.66       13.62      0.52 o 
  -5   3   3       60.85       87.05      3.30 o 
  -4   3   3      810.22      913.35     20.61 o 
  -3   3   3     1668.71     1799.70     40.38 o 
  -2   3   3       41.98       39.08      0.94 o 
  -1   3   3      479.58      528.60     10.92 o 
   0   3   3     3114.36     3227.67     72.34 o 
   1   3   3     5291.31     5245.73    160.89 o 
   2   3   3      988.46      983.84     21.86 o 
   3   3   3        5.77        4.81      0.50 o 
   4   3   3       18.89       14.28      0.64 o 
   5   3   3       38.44       37.55      1.22 o 
   6   3   3       67.16       68.67      2.00 o 
   7   3   3        2.06        2.77      0.67 o 
   8   3   3      448.80      447.79     10.69 o 
   9   3   3       76.93       73.19      2.94 o 
  10   3   3        0.81        2.59      0.74 o 
  11   3   3       21.50       19.55      2.18 o 
 -14   4   3        4.09        6.30      1.37 o 
 -13   4   3       45.63       44.81      2.62 o 
 -12   4   3        1.71        2.16      1.22 o 
 -11   4   3       23.61       24.32      1.82 o 
 -10   4   3       78.28       79.63      2.72 o 
  -9   4   3       54.28       45.46      1.57 o 
  -8   4   3       55.37       49.55      1.57 o 
  -7   4   3      163.59      150.60      3.76 o 
  -6   4   3        2.29        1.31      0.25 o 
  -5   4   3       13.04       11.33      0.62 o 
  -4   4   3       35.64       36.74      1.05 o 
  -3   4   3      523.75      572.53     12.98 o 
  -2   4   3     1236.88     1366.17     28.03 o 
  -1   4   3     1107.62     1150.12     23.63 o 
   0   4   3     1418.47     1265.04     37.85 o 
   1   4   3     4386.13     4238.80     86.69 o 
   2   4   3      243.78      253.78      6.63 o 
   3   4   3      688.68      734.59     15.28 o 
   4   4   3      533.29      605.71     13.92 o 
   5   4   3      137.50      141.07      3.57 o 
   6   4   3        5.42        7.54      0.58 o 
   7   4   3        3.73        3.35      0.46 o 
   8   4   3      177.14      167.46      4.49 o 
   9   4   3       47.10       40.87      1.78 o 
  10   4   3       20.66       22.31      1.41 o 
  11   4   3       34.43       32.80      2.16 o 
 -14   5   3       46.36       45.82      2.91 o 
 -13   5   3       79.80       86.54      3.93 o 
 -12   5   3        0.21        1.04      1.40 o 
 -11   5   3       34.51       37.52      1.88 o 
 -10   5   3       63.77       61.92      2.30 o 
  -9   5   3      105.95      100.83      3.19 o 
  -8   5   3     1015.14      970.05     22.13 o 
  -7   5   3       61.10       59.72      1.76 o 
  -6   5   3       66.22       70.98      1.87 o 
  -5   5   3        0.03        0.74      0.23 o 
  -4   5   3        8.50       11.70      0.51 o 
  -3   5   3     4346.55     4731.96    106.00 o 
  -2   5   3       65.06       64.41      1.50 o 
  -1   5   3      292.89      303.83      6.39 o 
   0   5   3      382.33      406.66      8.49 o 
   1   5   3       14.37       10.36      0.43 o 
   2   5   3     4451.65     4474.28    120.51 o 
   3   5   3     3844.63     3977.38     99.75 o 
   4   5   3      252.95      241.03      5.29 o 
   5   5   3      740.66      812.09     16.98 o 
   6   5   3      197.27      204.28      4.68 o 
   7   5   3      327.29      345.60      7.62 o 
   8   5   3        1.40        1.37      0.66 o 
   9   5   3        9.70        9.58      1.00 o 
  10   5   3       15.81       13.49      1.16 o 
  11   5   3       24.74       21.45      1.82 o 
 -13   6   3      134.03      160.42      6.09 o 
 -12   6   3       78.47       87.31      3.70 o 
 -11   6   3       12.49       12.35      1.62 o 
 -10   6   3       36.23       35.06      1.70 o 
  -9   6   3        0.47        1.18      0.32 o 
  -8   6   3     4027.03     4164.20    124.44 o 
  -7   6   3      136.24      128.81      2.98 o 
  -6   6   3       63.86       57.18      1.99 o 
  -5   6   3       39.65       51.54      1.32 o 
  -4   6   3      155.70      156.98      3.79 o 
  -3   6   3       74.13       67.46      1.76 o 
  -2   6   3       11.21       13.18      0.51 o 
  -1   6   3      850.53      840.42     18.99 o 
   0   6   3       62.83       45.07      1.26 o 
   1   6   3     1927.69     2101.22     47.22 o 
   2   6   3      449.93      456.55      9.60 o 
   3   6   3     1525.01     1591.70     32.80 o 
   4   6   3       25.53       29.49      1.38 o 
   5   6   3      397.47      427.86      9.17 o 
   6   6   3      163.55      173.33      4.07 o 
   7   6   3       87.02       80.59      3.05 o 
   8   6   3      111.87      104.77      3.53 o 
   9   6   3        2.25        2.82      0.76 o 
  10   6   3       34.21       38.87      4.44 o 
  11   6   3        0.46        1.91      1.04 o 
 -13   7   3       10.38        7.43      1.50 o 
 -12   7   3       89.69      105.84      4.29 o 
 -11   7   3       69.43       74.26      2.79 o 
 -10   7   3       46.13       42.88      1.94 o 
  -9   7   3      220.26      223.19      6.32 o 
  -8   7   3      901.51      833.94     21.48 o 
  -7   7   3     1948.35     1776.69     44.95 o 
  -6   7   3     1050.79      974.55     20.19 o 
  -5   7   3      697.36      712.75     16.21 o 
  -4   7   3      141.66      157.23      4.52 o 
  -3   7   3      162.03      152.60      3.36 o 
  -2   7   3      579.68      642.20     13.33 o 
  -1   7   3      294.65      345.25      7.29 o 
   0   7   3        3.45        5.92      0.43 o 
   1   7   3       23.41       28.69      0.90 o 
   2   7   3        5.03        1.77      0.53 o 
   3   7   3       74.51       92.67      2.26 o 
   4   7   3      270.06      274.72      6.33 o 
   5   7   3      726.47      752.53     15.82 o 
   6   7   3       23.76       25.16      1.07 o 
   7   7   3       31.89       27.79      1.35 o 
   8   7   3        8.06        5.86      1.21 o 
   9   7   3        0.00        0.26      0.61 o 
  10   7   3       13.66       14.60      1.29 o 
 -13   8   3        5.74        5.42      1.02 o 
 -12   8   3        7.36        5.84      1.06 o 
 -11   8   3       51.75       57.30      2.41 o 
 -10   8   3       16.01       13.90      1.09 o 
  -9   8   3       27.36       25.43      1.43 o 
  -8   8   3        0.92        1.59      0.41 o 
  -7   8   3       94.80       96.72      3.07 o 
  -6   8   3       46.06       45.20      1.45 o 
  -5   8   3       21.44       33.41      0.99 o 
  -4   8   3      637.39      673.49     14.02 o 
  -3   8   3      538.56      584.61     12.19 o 
  -2   8   3      105.07      110.08      2.52 o 
  -1   8   3      562.32      520.18     10.87 o 
   0   8   3       31.14       36.16      1.05 o 
   1   8   3       41.29       33.02      1.01 o 
   2   8   3       11.58       10.48      1.05 o 
   3   8   3      205.16      208.57      5.08 o 
   4   8   3      318.60      328.76      7.14 o 
   5   8   3      372.68      364.62      9.86 o 
   6   8   3       75.27       57.88      1.99 o 
   7   8   3      108.52      109.63      3.63 o 
   8   8   3      100.26       88.98      2.86 o 
   9   8   3       50.76       48.97      2.33 o 
  10   8   3      112.82      119.09      4.27 o 
 -13   9   3       24.79       23.02      2.25 o 
 -12   9   3        0.12        2.12      0.53 o 
 -11   9   3      209.74      218.66      6.48 o 
 -10   9   3       32.23       36.49      1.79 o 
  -9   9   3      548.10      530.50     14.07 o 
  -8   9   3        1.86        1.51      0.37 o 
  -7   9   3      606.76      529.98     31.80 o 
  -6   9   3      746.34      660.79     17.11 o 
  -5   9   3      288.24      281.90      8.23 o 
  -4   9   3      176.56      180.53      5.26 o 
  -3   9   3      300.17      277.73      5.97 o 
  -2   9   3       36.88       29.56      0.94 o 
  -1   9   3      355.21      340.15      7.28 o 
   0   9   3       81.58       77.45      1.92 o 
   1   9   3       84.70       80.63      2.09 o 
   2   9   3      190.22      189.33      4.25 o 
   3   9   3      354.61      326.37      7.07 o 
   4   9   3      151.69      186.51      4.74 o 
   5   9   3      326.17      271.67      6.71 o 
   6   9   3      288.23      274.14      6.82 o 
   7   9   3       77.42       72.09      2.74 o 
   8   9   3       52.91       53.09      2.10 o 
   9   9   3        8.43        3.28      1.61 o 
  10   9   3       61.96       67.51      4.45 o 
 -12  10   3      164.88      177.54      5.71 o 
 -11  10   3       25.11       25.35      1.60 o 
 -10  10   3       11.96       12.10      1.14 o 
  -9  10   3       18.86       16.08      1.21 o 
  -8  10   3        1.52        1.60      0.63 o 
  -7  10   3      463.00      426.45     11.33 o 
  -6  10   3     1569.21     1526.49     42.50 o 
  -5  10   3       14.18       11.70      0.70 o 
  -4  10   3      109.43       99.26      2.67 o 
  -3  10   3       95.00       93.62      2.50 o 
  -2  10   3      768.45      753.07     30.82 o 
  -1  10   3     1423.91     1423.77     43.30 o 
   0  10   3     1079.05     1073.62     22.25 o 
   1  10   3        7.42        8.04      0.82 o 
   2  10   3      121.60      121.09      4.45 o 
   3  10   3       61.91       74.91      2.25 o 
   4  10   3      330.09      265.07      7.79 o 
   5  10   3       16.12       19.46      1.08 o 
   6  10   3       38.94       30.89      1.39 o 
   7  10   3        0.22        0.83      0.56 o 
   8  10   3       17.66       16.52      1.19 o 
   9  10   3        5.96        5.02      1.39 o 
  10  10   3        3.75        3.65      1.13 o 
 -12  11   3      291.44      284.99      8.41 o 
 -11  11   3       27.72       31.99      2.11 o 
 -10  11   3       26.21       25.77      1.83 o 
  -9  11   3       78.97       81.77      3.48 o 
  -8  11   3       28.86       31.58      1.59 o 
  -7  11   3        1.74        1.21      0.45 o 
  -6  11   3      152.57      144.39      4.31 o 
  -5  11   3        0.09        1.10      0.34 o 
  -4  11   3       26.04       26.37      1.09 o 
  -3  11   3        3.60        3.07      0.38 o 
  -2  11   3        9.14       11.93      0.64 o 
  -1  11   3      177.81      126.09      3.29 o 
   0  11   3      127.66      140.12      3.27 o 
   1  11   3      122.89      125.81      3.29 o 
   2  11   3       12.29       19.89      0.99 o 
   3  11   3        0.48        2.18      0.37 o 
   4  11   3      425.11      448.74     11.91 o 
   5  11   3      177.21      167.97      4.47 o 
   6  11   3       20.09       15.28      1.01 o 
   7  11   3        4.26        2.58      0.86 o 
   8  11   3        0.37        1.44      0.51 o 
   9  11   3       17.13       15.13      1.51 o 
 -12  12   3       27.20       20.42      2.72 o 
 -11  12   3       40.41       45.99      2.31 o 
 -10  12   3        2.90        2.64      1.59 o 
  -9  12   3       83.75      101.46      3.53 o 
  -8  12   3       27.06       25.25      1.48 o 
  -7  12   3       37.40       32.54      1.59 o 
  -6  12   3       12.68        9.82      0.91 o 
  -5  12   3       24.56       18.57      1.00 o 
  -4  12   3       24.90       21.61      1.26 o 
  -3  12   3       28.93       28.06      1.14 o 
  -2  12   3     1337.96     1328.87     27.52 o 
  -1  12   3     2243.13     2121.27     60.05 o 
   0  12   3       12.17       15.32      0.76 o 
   1  12   3      206.28      223.19      6.59 o 
   2  12   3      439.97      431.76     10.23 o 
   3  12   3       24.40       28.57      1.26 o 
   4  12   3      195.61      150.39      5.37 o 
   5  12   3      286.21      250.03      7.33 o 
   6  12   3        0.08        1.70      0.52 o 
   7  12   3        0.18        2.20      0.60 o 
   8  12   3        1.23        1.56      1.24 o 
   9  12   3       14.87       20.24      2.47 o 
 -11  13   3        1.10        0.68      0.64 o 
 -10  13   3      118.29      126.67      6.84 o 
  -9  13   3       14.54       18.74      1.44 o 
  -8  13   3       16.88       21.92      1.61 o 
  -7  13   3        2.19        3.96      0.80 o 
  -6  13   3       22.27       16.12      1.15 o 
  -5  13   3        6.11        7.31      0.69 o 
  -4  13   3       38.55       39.54      1.47 o 
  -3  13   3      237.79      237.24      5.85 o 
  -2  13   3      561.13      521.09     17.26 o 
  -1  13   3        3.74        3.11      0.36 o 
   0  13   3       29.56       27.58      1.20 o 
   1  13   3      236.64      250.70      6.19 o 
   2  13   3      105.44      118.68      3.30 o 
   3  13   3      248.59      233.92      6.62 o 
   4  13   3        4.49        2.85      0.74 o 
   5  13   3       25.37       26.31      1.39 o 
   6  13   3       13.20       12.59      1.21 o 
   7  13   3       11.09        6.28      0.75 o 
   8  13   3        8.71        6.53      1.31 o 
 -11  14   3        2.96        1.41      1.83 o 
 -10  14   3       53.78       61.41      2.74 o 
  -9  14   3      406.12      451.23     12.32 o 
  -8  14   3        5.07        4.67      0.77 o 
  -7  14   3       35.14       26.91      1.58 o 
  -6  14   3        0.19        1.69      0.32 o 
  -5  14   3        1.27        1.72      0.76 o 
  -4  14   3      103.92      103.79      4.08 o 
  -3  14   3      266.39      253.55      6.27 o 
  -2  14   3      265.28      260.83      6.42 o 
  -1  14   3      788.15      760.55     19.68 o 
   0  14   3       71.79       67.78      2.20 o 
   1  14   3       10.51        8.90      0.64 o 
   2  14   3        1.88        2.75      0.69 o 
   3  14   3        3.76        4.23      0.69 o 
   4  14   3       86.18       79.26      4.09 o 
   5  14   3       11.99       10.83      1.15 o 
   6  14   3        5.33        4.97      0.91 o 
   7  14   3       11.33       12.30      1.40 o 
   8  14   3        4.63        3.60      1.37 o 
 -10  15   3        1.58        3.57      0.86 o 
  -9  15   3       68.24       66.86      2.90 o 
  -8  15   3       37.70       36.20      2.66 o 
  -7  15   3        0.13        0.92      0.61 o 
  -6  15   3        1.57        1.50      0.58 o 
  -5  15   3       65.15       62.95      2.89 o 
  -4  15   3       50.27       49.68      2.07 o 
  -3  15   3      280.30      259.94      6.47 o 
  -2  15   3       21.43       20.44      1.12 o 
  -1  15   3      209.61      185.40      8.44 o 
   0  15   3       10.30        9.93      0.85 o 
   1  15   3        1.41        1.85      0.64 o 
   2  15   3        6.16        6.39      0.79 o 
   3  15   3        2.13        1.47      0.88 o 
   4  15   3        1.06        1.55      0.43 o 
   5  15   3      111.25      121.66      4.12 o 
   6  15   3       51.69       54.62      2.75 o 
   7  15   3        1.39        4.11      1.07 o 
  -9  16   3        0.54        2.49      1.00 o 
  -8  16   3      206.20      252.09      8.59 o 
  -7  16   3       31.20       31.23      1.87 o 
  -6  16   3        3.60        2.43      0.62 o 
  -5  16   3       14.59        8.75      1.19 o 
  -4  16   3       22.47       20.13      1.81 o 
  -3  16   3      578.50      584.13     15.40 o 
  -2  16   3       15.81       13.10      1.67 o 
  -1  16   3       62.81       58.97      2.78 o 
   0  16   3        2.47        2.74      0.95 o 
   1  16   3        0.16        1.08      0.40 o 
   2  16   3        4.29        3.90      0.56 o 
   3  16   3        2.78        1.35      0.95 o 
   4  16   3        5.99        6.19      0.96 o 
   5  16   3        3.15        3.08      0.87 o 
   6  16   3        8.67        7.15      1.80 o 
   7  16   3      258.85      311.46     18.27 o 
  -8  17   3        0.16        3.12      0.97 o 
  -7  17   3       73.75       85.24      3.27 o 
  -6  17   3       45.52       52.43      2.86 o 
  -5  17   3       19.70       20.83      1.47 o 
  -4  17   3       70.80       69.14      3.91 o 
  -3  17   3       35.45       31.41      1.99 o 
  -2  17   3      134.26      118.58      4.44 o 
  -1  17   3        0.03        0.92      0.87 o 
   0  17   3      256.82      252.98      7.25 o 
   1  17   3        1.86        2.68      0.91 o 
   2  17   3        1.31        1.06      0.46 o 
   3  17   3      125.28      120.37      4.37 o 
   4  17   3        4.47        4.33      1.01 o 
   5  17   3        0.19        1.41      0.92 o 
   6  17   3      576.67      686.12     21.30 o 
  -7  18   3       11.32        9.51      1.53 o 
  -6  18   3        1.82        1.50      1.29 o 
  -5  18   3       53.26       58.47      2.96 o 
  -4  18   3        2.52        1.41      1.79 o 
  -3  18   3      219.63      213.77      7.37 o 
  -2  18   3        0.42        0.83      0.79 o 
  -1  18   3        0.01        1.96      0.76 o 
   0  18   3       58.92       53.66      2.37 o 
   1  18   3       50.71       61.24      2.58 o 
   2  18   3      158.41      166.68      7.08 o 
   3  18   3      105.90       96.89      3.65 o 
   4  18   3       22.23       24.59      1.87 o 
   5  18   3      147.64      172.87     12.09 o 
  -6  19   3        0.25        2.27      1.08 o 
  -5  19   3       49.09       49.93      2.87 o 
  -4  19   3        2.64        1.99      1.31 o 
  -3  19   3       74.46       65.08      3.14 o 
  -2  19   3        0.39        2.17      0.71 o 
  -1  19   3        2.08        1.72      0.81 o 
   0  19   3      679.19      762.24     20.05 o 
   1  19   3      136.76      158.45      5.93 o 
   2  19   3      369.50      390.35     12.63 o 
   3  19   3       64.41       61.46      3.19 o 
   4  19   3       24.95       23.27      3.34 o 
  -4  20   3       57.82       62.81      3.47 o 
  -3  20   3        4.15        5.16      1.21 o 
  -2  20   3        4.78        2.73      0.88 o 
  -1  20   3       10.73        7.17      0.98 o 
   0  20   3        0.01        1.95      1.42 o 
   1  20   3        0.01        1.43      0.78 o 
   2  20   3        6.57        6.18      1.24 o 
 -14   0   4       31.64       36.24      5.09 o 
 -13   0   4        0.21        0.86      1.59 o 
 -12   0   4      147.95      137.28      8.87 o 
 -11   0   4      441.68      390.08     14.82 o 
 -10   0   4      315.47      267.09     11.28 o 
  -9   0   4      193.66      158.94      6.45 o 
  -8   0   4      202.00      216.53      6.71 o 
  -7   0   4      515.66      607.36     17.90 o 
  -6   0   4     1123.64     1294.23     37.66 o 
  -5   0   4      250.31      295.75      8.79 o 
  -4   0   4      503.97      691.89     24.73 o 
  -3   0   4        1.40        2.18      0.91 o 
  -2   0   4      229.52      295.44      8.73 o 
  -1   0   4        9.98        8.44      0.60 o 
   0   0   4       50.62       59.47      2.01 o 
   1   0   4       67.44       64.84      2.21 o 
   2   0   4      253.80      264.64      8.02 o 
   3   0   4      153.19      157.61      5.01 o 
   4   0   4       33.20       35.77      1.60 o 
   5   0   4       71.65       56.97      2.34 o 
   6   0   4      560.52      567.60     19.53 o 
   7   0   4      232.12      226.49     11.23 o 
   8   0   4      704.48      681.23     20.62 o 
   9   0   4      670.45      726.09     34.14 o 
  10   0   4       42.81       46.00      3.08 o 
  11   0   4        7.55        4.81      3.06 o 
 -14   1   4       34.61       39.41      3.60 o 
 -13   1   4        7.92        7.47      1.83 o 
 -12   1   4        6.70        4.49      0.94 o 
 -11   1   4       66.36       51.10      2.03 o 
 -10   1   4      821.34      722.95     18.70 o 
  -9   1   4      157.83      173.76      4.60 o 
  -8   1   4      175.75      179.42      4.04 o 
  -7   1   4      250.86      264.45      5.66 o 
  -6   1   4       64.12       93.34      2.14 o 
  -5   1   4      366.99      409.24      9.35 o 
  -4   1   4      150.59      162.99      3.49 o 
  -3   1   4       59.58       69.60      1.57 o 
  -2   1   4       16.89       16.07      0.50 o 
  -1   1   4      271.88      281.37      5.90 o 
   0   1   4      282.67      296.63      6.84 o 
   1   1   4      100.77       89.05      2.05 o 
   2   1   4        1.47        2.81      0.40 o 
   3   1   4     1197.59     1284.10     26.52 o 
   4   1   4       24.16       20.72      1.08 o 
   5   1   4       14.03       13.44      0.72 o 
   6   1   4       22.56       21.00      0.92 o 
   7   1   4      161.25      162.67      3.92 o 
   8   1   4     1749.50     1867.66     38.75 o 
   9   1   4       52.79       49.74      1.99 o 
  10   1   4       11.48       10.47      1.05 o 
  11   1   4       18.52       18.65      1.69 o 
 -14   2   4       23.51       25.92      5.21 o 
 -13   2   4        0.21        0.51      0.85 o 
 -12   2   4        7.59        7.19      1.15 o 
 -11   2   4        1.68        2.09      0.53 o 
 -10   2   4      169.40      133.39      3.99 o 
  -9   2   4        0.14        3.49      1.07 o 
  -8   2   4       29.76       29.49      1.08 o 
  -7   2   4       16.35       20.26      0.69 o 
  -6   2   4       26.42       33.23      1.15 o 
  -5   2   4     5113.07     5915.31    132.45 o 
  -4   2   4      523.83      566.58     10.83 o 
  -3   2   4       58.03       54.18      1.27 o 
  -2   2   4     2817.80     3275.02     66.99 o 
  -1   2   4      170.73      209.50      4.45 o 
   0   2   4        4.11        4.22      0.43 o 
   1   2   4       95.05       90.72      2.29 o 
   2   2   4      934.21     1005.52     22.80 o 
   3   2   4      233.43      244.93      5.33 o 
   4   2   4      132.28      139.90      3.96 o 
   5   2   4        0.59        1.53      0.35 o 
   6   2   4      326.01      333.99      8.06 o 
   7   2   4      130.97      123.89      3.14 o 
   8   2   4       72.07       72.98      2.22 o 
   9   2   4      339.29      347.70      9.67 o 
  10   2   4       18.56       20.11      1.43 o 
  11   2   4       70.46       69.35      3.09 o 
 -14   3   4       88.61       82.87      4.84 o 
 -13   3   4        0.55        0.37      0.99 o 
 -12   3   4       67.96       67.77      3.07 o 
 -11   3   4       15.56       13.25      1.82 o 
 -10   3   4       62.77       64.25      2.93 o 
  -9   3   4      194.60      160.10      4.08 o 
  -8   3   4       12.98       12.73      0.69 o 
  -7   3   4      303.32      337.60      7.90 o 
  -6   3   4        5.06        5.15      0.55 o 
  -5   3   4        1.01        0.49      0.19 o 
  -4   3   4      730.11      762.99     17.26 o 
  -3   3   4       16.63       14.31      0.46 o 
  -2   3   4        4.74        5.37      0.38 o 
  -1   3   4      124.17      127.62      2.88 o 
   0   3   4     3677.11     3953.96     88.55 o 
   1   3   4      841.96     1003.97     22.68 o 
   2   3   4      596.16      646.58     13.48 o 
   3   3   4      194.46      213.91      4.71 o 
   4   3   4        9.54        7.76      0.58 o 
   5   3   4        1.50        1.76      0.37 o 
   6   3   4        3.02        2.11      0.43 o 
   7   3   4       29.48       29.49      1.23 o 
   8   3   4        1.65        1.65      0.66 o 
   9   3   4        0.42        1.05      0.74 o 
  10   3   4       38.15       38.40      2.92 o 
 -14   4   4      135.32      133.18      5.31 o 
 -13   4   4        1.48        2.59      1.39 o 
 -12   4   4        4.14        5.14      0.87 o 
 -11   4   4        6.04        7.83      1.00 o 
 -10   4   4       47.86       44.46      1.86 o 
  -9   4   4      267.25      254.68     10.15 o 
  -8   4   4      204.73      195.95      4.82 o 
  -7   4   4       21.22       27.98      1.00 o 
  -6   4   4      268.44      298.93      6.99 o 
  -5   4   4       79.45       90.72      6.34 o 
  -4   4   4       54.33       44.03      1.43 o 
  -3   4   4       12.63       16.19      0.51 o 
  -2   4   4       95.83      111.77      2.62 o 
  -1   4   4      896.04      992.81     20.44 o 
   0   4   4        7.01        7.95      0.55 o 
   1   4   4     2048.28     2238.61     53.32 o 
   2   4   4      656.81      752.30     17.13 o 
   3   4   4      925.82      965.29     21.93 o 
   4   4   4        0.21        0.87      0.42 o 
   5   4   4      150.59      166.47      3.87 o 
   6   4   4       57.14       54.50      1.67 o 
   7   4   4      138.99      135.39      4.32 o 
   8   4   4        9.94        8.10      1.40 o 
   9   4   4       33.31       33.65      1.71 o 
  10   4   4        8.40        6.70      0.77 o 
 -14   5   4       59.32       53.06      3.00 o 
 -13   5   4        4.44        4.27      1.07 o 
 -12   5   4       29.83       26.61      1.99 o 
 -11   5   4       57.44       53.53      2.60 o 
 -10   5   4        1.65        1.51      0.54 o 
  -9   5   4      120.95      130.35      3.92 o 
  -8   5   4      247.00      224.42      6.19 o 
  -7   5   4      282.68      269.04      6.40 o 
  -6   5   4       66.93       65.81      1.80 o 
  -5   5   4      205.52      219.63      9.74 o 
  -4   5   4      678.08      817.22     18.52 o 
  -3   5   4     5605.31     6279.61    140.62 o 
  -2   5   4      393.94      433.66      9.05 o 
  -1   5   4      439.31      472.79      9.86 o 
   0   5   4      821.14      906.72     20.56 o 
   1   5   4      143.66      171.61      4.20 o 
   2   5   4      386.61      400.40      9.36 o 
   3   5   4     1106.58     1146.26     23.74 o 
   4   5   4       28.60       29.32      1.03 o 
   5   5   4      284.63      299.53      6.60 o 
   6   5   4       56.23       55.27      1.91 o 
   7   5   4       49.39       48.13      1.85 o 
   8   5   4       22.47       21.90      1.34 o 
   9   5   4       71.51       67.86      2.50 o 
  10   5   4      167.97      167.32      4.84 o 
 -14   6   4       69.34       80.31      3.83 o 
 -13   6   4        3.50        3.06      0.76 o 
 -12   6   4       36.33       32.86      3.30 o 
 -11   6   4      127.79      122.97      3.99 o 
 -10   6   4       28.69       29.30      1.51 o 
  -9   6   4      622.22      598.69     15.63 o 
  -8   6   4      203.85      190.97      5.40 o 
  -7   6   4       85.19       75.76      2.50 o 
  -6   6   4      286.05      257.67      6.92 o 
  -5   6   4      624.65      655.21     14.94 o 
  -4   6   4      252.44      301.74      7.49 o 
  -3   6   4       31.25       30.37      0.86 o 
  -2   6   4       82.89       74.55      1.76 o 
  -1   6   4        1.30        4.33      0.43 o 
   0   6   4     1034.84     1187.73     30.03 o 
   1   6   4     3613.74     3812.88    110.03 o 
   2   6   4        5.00        9.01      0.46 o 
   3   6   4       37.92       52.48      1.46 o 
   4   6   4       27.66       27.66      1.01 o 
   5   6   4      354.83      347.60      9.40 o 
   6   6   4      216.32      215.48      5.51 o 
   7   6   4      255.73      235.66      6.04 o 
   8   6   4      407.25      382.42      9.47 o 
   9   6   4       14.05       15.23      1.42 o 
  10   6   4        1.64        1.89      1.14 o 
 -13   7   4        4.89        3.88      1.56 o 
 -12   7   4      101.95      115.85      4.53 o 
 -11   7   4      121.19      110.15      4.28 o 
 -10   7   4       54.77       60.02      2.36 o 
  -9   7   4     1005.21     1004.23     25.79 o 
  -8   7   4     1015.03      992.23     25.41 o 
  -7   7   4      279.31      253.42     13.18 o 
  -6   7   4     1098.36     1086.72     31.92 o 
  -5   7   4       14.64       23.35      0.86 o 
  -4   7   4       92.64      101.44      2.61 o 
  -3   7   4      313.38      322.55      6.83 o 
  -2   7   4      263.31      295.84      6.29 o 
  -1   7   4      116.08      110.18      2.52 o 
   0   7   4        2.74        2.49      0.37 o 
   1   7   4        1.80        1.72      0.21 o 
   2   7   4      253.24      268.53      6.38 o 
   3   7   4        1.84        1.05      0.53 o 
   4   7   4      723.49      804.37     18.52 o 
   5   7   4     2087.61     2134.77     53.36 o 
   6   7   4        0.71        0.31      0.46 o 
   7   7   4       82.27       76.05      2.53 o 
   8   7   4       53.53       48.09      2.02 o 
   9   7   4       88.31       91.82      3.40 o 
  10   7   4       37.21       40.42      2.28 o 
 -13   8   4       48.85       42.15      2.74 o 
 -12   8   4        1.39        1.56      0.63 o 
 -11   8   4      397.66      384.82     10.54 o 
 -10   8   4      248.59      238.90     10.63 o 
  -9   8   4        4.97        4.64      0.51 o 
  -8   8   4      409.08      396.60     10.57 o 
  -7   8   4      713.24      690.83     17.86 o 
  -6   8   4       75.59       77.90      3.57 o 
  -5   8   4      168.78      172.70      4.73 o 
  -4   8   4       60.16       51.77      1.54 o 
  -3   8   4      162.10      169.98      3.75 o 
  -2   8   4        3.85        2.72      0.52 o 
  -1   8   4       24.48       26.46      0.85 o 
   0   8   4       47.07       43.57      1.52 o 
   1   8   4       94.11       83.73      2.06 o 
   2   8   4       12.01       11.39      0.57 o 
   3   8   4        5.29       10.49      1.02 o 
   4   8   4      653.76      722.66     16.73 o 
   5   8   4      173.35      200.89      5.76 o 
   6   8   4        8.51       10.69      0.77 o 
   7   8   4      337.91      329.86      8.21 o 
   8   8   4       41.20       35.35      1.74 o 
   9   8   4        0.70        1.89      0.75 o 
  10   8   4      195.29      214.44      6.71 o 
 -13   9   4       12.45        6.21      0.81 o 
 -12   9   4      246.37      270.45      9.13 o 
 -11   9   4      116.66      123.08      4.06 o 
 -10   9   4       46.53       43.52      2.03 o 
  -9   9   4       33.50       30.20      1.59 o 
  -8   9   4      187.40      171.06      5.32 o 
  -7   9   4     1495.47     1459.69     37.09 o 
  -6   9   4     1629.47     1482.35     42.95 o 
  -5   9   4       30.41       35.12      1.22 o 
  -4   9   4      388.95      386.48     10.09 o 
  -3   9   4       23.29       20.50      0.75 o 
  -2   9   4      128.78      107.35      2.52 o 
  -1   9   4        0.00        0.67      0.58 o 
   0   9   4     1721.22     1644.35     33.89 o 
   1   9   4      367.25      304.18      7.26 o 
   2   9   4       15.24       10.54      0.69 o 
   3   9   4       21.14       17.78      0.95 o 
   4   9   4      158.03      143.13      3.84 o 
   5   9   4       18.02       11.07      0.93 o 
   6   9   4      133.66      128.39      3.67 o 
   7   9   4      246.63      261.95      6.74 o 
   8   9   4        8.17        6.09      0.86 o 
   9   9   4      136.41      162.93      5.30 o 
 -13  10   4      179.47      178.39     11.43 o 
 -12  10   4      234.43      240.01      7.16 o 
 -11  10   4       40.66       42.93      2.11 o 
 -10  10   4       25.26       22.69      1.38 o 
  -9  10   4       70.35       63.68      2.49 o 
  -8  10   4        7.83        8.50      0.80 o 
  -7  10   4        0.64        0.15      0.56 o 
  -6  10   4     1741.17     1752.98     44.42 o 
  -5  10   4        1.97        2.87      0.39 o 
  -4  10   4       90.55       83.18      2.32 o 
  -3  10   4        1.36        0.94      0.35 o 
  -2  10   4      291.51      248.57      5.43 o 
  -1  10   4      703.26      670.00     15.35 o 
   0  10   4      219.26      203.62      5.02 o 
   1  10   4      394.21      412.41      9.73 o 
   2  10   4       68.73       63.14      1.99 o 
   3  10   4       50.04       40.84      1.51 o 
   4  10   4      256.02      202.76      5.19 o 
   5  10   4        1.31        2.65      0.49 o 
   6  10   4      131.51      130.53      3.76 o 
   7  10   4       26.10       22.53      1.37 o 
   8  10   4        3.22        4.08      0.81 o 
   9  10   4       14.19       12.98      1.19 o 
 -12  11   4      317.05      346.82      9.86 o 
 -11  11   4       10.62        9.21      2.78 o 
 -10  11   4        3.79        1.71      0.47 o 
  -9  11   4       60.29       62.17      2.56 o 
  -8  11   4        2.81        1.16      0.61 o 
  -7  11   4      286.40      255.96      7.14 o 
  -6  11   4      429.76      405.19     14.61 o 
  -5  11   4       10.14       13.25      0.91 o 
  -4  11   4       10.96       10.30      0.69 o 
  -3  11   4       60.65       59.64      1.83 o 
  -2  11   4       71.42       68.27      1.80 o 
  -1  11   4     3205.70     3072.51     91.18 o 
   0  11   4      268.67      260.04      6.32 o 
   1  11   4       66.14       51.84      1.75 o 
   2  11   4      132.79      138.25      3.79 o 
   3  11   4       57.28       42.76      1.88 o 
   4  11   4      264.13      257.58      7.22 o 
   5  11   4        3.50        4.25      0.56 o 
   6  11   4      194.48      185.65      5.02 o 
   7  11   4        8.07        7.35      0.77 o 
   8  11   4        0.12        1.35      0.79 o 
   9  11   4       40.09       38.20      2.92 o 
 -12  12   4      223.44      242.02      7.32 o 
 -11  12   4      113.45      116.93      4.13 o 
 -10  12   4       41.35       42.69      2.18 o 
  -9  12   4      110.74      111.61      5.41 o 
  -8  12   4       14.53       13.53      1.51 o 
  -7  12   4      285.17      250.80      8.21 o 
  -6  12   4        4.85        1.98      0.86 o 
  -5  12   4      114.23      106.09      3.36 o 
  -4  12   4      224.76      216.77      5.38 o 
  -3  12   4        7.48        7.60      0.55 o 
  -2  12   4      773.04      705.36     21.95 o 
  -1  12   4     1922.56     1901.16     48.07 o 
   0  12   4     1332.14     1281.74     43.07 o 
   1  12   4      703.16      663.97     15.40 o 
   2  12   4      186.60      189.83      7.56 o 
   3  12   4        0.80        1.82      0.67 o 
   4  12   4       28.72       25.23      1.50 o 
   5  12   4        4.51        3.68      0.67 o 
   6  12   4        0.13        0.52      0.64 o 
   7  12   4        6.53        7.49      1.14 o 
   8  12   4        1.69        3.19      1.28 o 
 -11  13   4       11.69       11.60      1.56 o 
 -10  13   4        8.09        8.88      1.58 o 
  -9  13   4       43.10       51.11      2.76 o 
  -8  13   4       86.99       90.65      3.72 o 
  -7  13   4      322.55      326.07      9.00 o 
  -6  13   4      359.53      327.61      8.97 o 
  -5  13   4       86.41       76.29      2.77 o 
  -4  13   4       77.48       78.30      2.39 o 
  -3  13   4       44.24       40.20      1.49 o 
  -2  13   4     1213.73     1204.52     30.72 o 
  -1  13   4      156.27      153.68      5.04 o 
   0  13   4        0.07        1.07      0.66 o 
   1  13   4        6.23        5.11      0.74 o 
   2  13   4       13.70       14.84      1.12 o 
   3  13   4       88.88       87.42      3.50 o 
   4  13   4        8.26        8.27      0.91 o 
   5  13   4      282.84      271.79     11.33 o 
   6  13   4        7.37        5.75      0.79 o 
   7  13   4       30.26       27.00      1.61 o 
   8  13   4        0.37       -1.24      1.24 o 
 -11  14   4        0.05        1.04      1.09 o 
 -10  14   4       31.83       37.42      2.24 o 
  -9  14   4        0.18        1.42      0.66 o 
  -8  14   4      111.49      113.39      6.05 o 
  -7  14   4      224.12      223.40      7.51 o 
  -6  14   4        8.20        6.68      0.99 o 
  -5  14   4        5.97        6.71      1.38 o 
  -4  14   4        7.82        7.78      0.78 o 
  -3  14   4       89.84       92.63      3.08 o 
  -2  14   4        2.53        3.21      0.98 o 
  -1  14   4       79.35       69.08      2.47 o 
   0  14   4       90.42       88.96      3.00 o 
   1  14   4       78.39       73.96      2.35 o 
   2  14   4      230.58      229.83      5.88 o 
   3  14   4       30.27       26.35      2.09 o 
   4  14   4      134.26      131.49      3.81 o 
   5  14   4       96.17       95.35      3.04 o 
   6  14   4        0.13        2.59      0.52 o 
   7  14   4      164.65      185.29      7.18 o 
 -10  15   4       97.33       97.34      7.84 o 
  -9  15   4       78.43       77.81      3.12 o 
  -8  15   4       59.40       48.29      2.34 o 
  -7  15   4       73.93       80.36      5.16 o 
  -6  15   4       55.73       59.63      2.81 o 
  -5  15   4      211.10      195.00      5.74 o 
  -4  15   4       50.88       49.91      2.48 o 
  -3  15   4        0.17        2.80      0.45 o 
  -2  15   4        0.58        1.63      0.60 o 
  -1  15   4       16.50       16.62      1.47 o 
   0  15   4        0.00        1.47      0.39 o 
   1  15   4        5.45        4.00      0.75 o 
   2  15   4        0.24        1.59      0.45 o 
   3  15   4      365.21      365.33      9.29 o 
   4  15   4       51.99       55.48      2.16 o 
   5  15   4        1.44        2.13      0.91 o 
   6  15   4       79.73       95.19      3.60 o 
   7  15   4       26.25       30.83      4.03 o 
  -9  16   4       63.64       69.24      2.92 o 
  -8  16   4      330.17      357.81     15.22 o 
  -7  16   4        4.38        1.36      0.71 o 
  -6  16   4       82.83       76.02      2.94 o 
  -5  16   4        1.75        1.73      0.51 o 
  -4  16   4        8.80        9.90      1.92 o 
  -3  16   4        0.10        0.32      0.97 o 
  -2  16   4        7.11        7.54      0.91 o 
  -1  16   4        0.05        2.38      0.79 o 
   0  16   4       91.45       93.51      3.25 o 
   1  16   4       75.83       86.32      3.11 o 
   2  16   4      195.20      221.30      5.78 o 
   3  16   4       11.40       13.77      1.15 o 
   4  16   4       11.20        9.94      1.31 o 
   5  16   4       26.71       23.84      2.03 o 
   6  16   4        0.03        0.11      0.69 o 
  -8  17   4       41.18       47.62      2.44 o 
  -7  17   4       40.77       47.81      3.25 o 
  -6  17   4        9.53        8.24      1.51 o 
  -5  17   4       12.33       11.27      1.20 o 
  -4  17   4       17.88       14.47      1.47 o 
  -3  17   4       12.46       14.52      1.58 o 
  -2  17   4       12.72       13.25      1.45 o 
  -1  17   4        6.77        6.06      1.01 o 
   0  17   4        6.65        4.08      0.74 o 
   1  17   4      248.04      264.16      7.60 o 
   2  17   4       60.27       67.31      2.76 o 
   3  17   4        4.08        2.61      0.83 o 
   4  17   4        9.00        6.19      0.88 o 
   5  17   4        7.98        4.48      0.85 o 
  -7  18   4       26.25       26.98      2.31 o 
  -6  18   4        0.14        2.88      1.84 o 
  -5  18   4        0.01        2.98      1.36 o 
  -4  18   4      158.58      156.99      6.12 o 
  -3  18   4        3.90        2.59      1.48 o 
  -2  18   4        3.00        5.34      1.59 o 
  -1  18   4       63.39       66.48      2.76 o 
   0  18   4        0.34        1.00      0.79 o 
   1  18   4       72.11       73.28      3.36 o 
   2  18   4        0.49        3.32      1.43 o 
   3  18   4        0.17        1.56      0.70 o 
   4  18   4        8.12        7.07      1.85 o 
  -6  19   4        9.02       12.02      1.55 o 
  -5  19   4       12.74       10.30      2.34 o 
  -4  19   4        0.21       -0.60      1.67 o 
  -3  19   4       70.19       69.65      3.36 o 
  -2  19   4        5.86        5.00      0.84 o 
  -1  19   4        0.28        2.47      0.69 o 
   0  19   4       67.95       87.15      3.35 o 
   1  19   4        9.62        8.28      1.36 o 
   2  19   4       96.24       84.47      3.88 o 
   3  19   4      117.18      133.71      5.36 o 
  -4  20   4       14.82       12.05      2.07 o 
  -3  20   4       21.94       19.03      1.97 o 
  -2  20   4        1.95        4.25      0.94 o 
  -1  20   4      106.27      101.93      4.39 o 
   0  20   4       91.94       99.64      4.43 o 
   1  20   4       53.23       59.10      3.22 o 
 -14   1   5        1.84       -0.13      1.35 o 
 -13   1   5      140.54      124.50      6.02 o 
 -12   1   5       39.83       28.62      2.39 o 
 -11   1   5       32.04       22.89      1.51 o 
 -10   1   5        0.00        0.94      0.63 o 
  -9   1   5       12.57        8.11      0.96 o 
  -8   1   5      120.49      132.53      3.34 o 
  -7   1   5      248.30      296.93      6.32 o 
  -6   1   5      165.67      166.04      3.61 o 
  -5   1   5       17.15       28.46      0.79 o 
  -4   1   5        4.01        3.53      0.33 o 
  -3   1   5       31.38       33.89      0.89 o 
  -2   1   5        3.37        2.04      0.22 o 
  -1   1   5      269.46      282.69      5.98 o 
   0   1   5        3.13        6.32      0.41 o 
   1   1   5       71.53       82.14      2.03 o 
   2   1   5       11.99        9.86      0.51 o 
   3   1   5       47.42       45.54      1.32 o 
   4   1   5        6.91        8.18      0.72 o 
   5   1   5       12.31       16.36      0.83 o 
   6   1   5       42.11       44.47      1.48 o 
   7   1   5       11.08       10.85      0.95 o 
   8   1   5       20.48       18.97      1.38 o 
   9   1   5      280.16      286.70      8.30 o 
  10   1   5       21.48       17.51      2.19 o 
 -14   2   5      129.64      145.19      6.90 o 
 -13   2   5       15.19       11.77      4.29 o 
 -12   2   5      103.61       96.66      3.89 o 
 -11   2   5        1.76        1.64      0.72 o 
 -10   2   5      305.17      238.88      7.70 o 
  -9   2   5        4.48        1.52      0.37 o 
  -8   2   5      127.75      103.28      2.70 o 
  -7   2   5      156.39      137.56      3.42 o 
  -6   2   5      216.25      203.86      4.85 o 
  -5   2   5     1384.65     1660.58     37.30 o 
  -4   2   5      238.29      277.11      5.83 o 
  -3   2   5       82.35      100.33      2.24 o 
  -2   2   5     2792.47     3217.81     65.86 o 
  -1   2   5     1141.78     1277.09     26.25 o 
   0   2   5       23.59       24.03      0.73 o 
   1   2   5       33.02       48.77      1.29 o 
   2   2   5      888.91      951.60     19.74 o 
   3   2   5      188.91      214.98      4.77 o 
   4   2   5       16.63       21.61      0.90 o 
   5   2   5       32.95       34.01      1.21 o 
   6   2   5       27.00       29.62      1.17 o 
   7   2   5      240.12      241.18      6.18 o 
   8   2   5       57.17       54.37      2.26 o 
   9   2   5       92.72       88.78      3.60 o 
  10   2   5       19.04       21.84      2.29 o 
 -14   3   5       26.41       23.38      2.85 o 
 -13   3   5        9.48       10.61      1.23 o 
 -12   3   5      285.09      273.86     15.21 o 
 -11   3   5        7.08        6.70      1.01 o 
 -10   3   5      156.03      141.77      4.92 o 
  -9   3   5      151.16      116.26      3.51 o 
  -8   3   5      966.19      993.52     22.60 o 
  -7   3   5       51.48       68.28      1.87 o 
  -6   3   5       97.84       99.93      2.55 o 
  -5   3   5       51.46       49.43      1.38 o 
  -4   3   5      892.83     1076.96     22.14 o 
  -3   3   5     2533.55     3014.84     67.61 o 
  -2   3   5     1699.49     2024.23     41.51 o 
  -1   3   5      516.98      594.74     12.35 o 
   0   3   5        2.06        0.12      0.41 o 
   1   3   5     1850.08     2018.11     45.39 o 
   2   3   5      203.49      209.48      4.62 o 
   3   3   5       94.29       97.22      2.39 o 
   4   3   5       10.75       10.38      0.61 o 
   5   3   5       55.92       59.76      1.93 o 
   6   3   5        1.59        1.77      0.74 o 
   7   3   5        0.06        1.53      0.94 o 
   8   3   5      281.00      281.68      7.20 o 
   9   3   5       12.99       14.46      1.83 o 
  10   3   5       18.06       14.48      1.60 o 
 -14   4   5       87.77       97.29      6.97 o 
 -13   4   5        9.03       10.56      1.33 o 
 -12   4   5        1.55        0.95      0.79 o 
 -11   4   5       39.12       42.63      2.20 o 
 -10   4   5      172.10      142.89      5.02 o 
  -9   4   5      107.97      104.57      3.22 o 
  -8   4   5      534.36      494.34     14.82 o 
  -7   4   5      566.77      535.57     13.84 o 
  -6   4   5        2.62        2.06      0.42 o 
  -5   4   5        0.06        0.23      0.42 o 
  -4   4   5     1016.65     1161.14     23.89 o 
  -3   4   5     2885.36     3378.49     75.73 o 
  -2   4   5      327.62      355.86      7.48 o 
  -1   4   5      684.21      802.32     18.22 o 
   0   4   5      395.52      458.03     10.57 o 
   1   4   5     2191.62     2472.79     65.68 o 
   2   4   5      147.69      156.12      3.54 o 
   3   4   5      120.60      123.06      2.93 o 
   4   4   5       20.73       20.84      1.02 o 
   5   4   5       44.65       40.50      1.58 o 
   6   4   5       85.56       87.76      3.33 o 
   7   4   5        4.48        3.47      0.66 o 
   8   4   5       30.92       29.66      1.55 o 
   9   4   5      235.45      233.88      7.63 o 
  10   4   5      274.90      301.53     10.24 o 
 -14   5   5       20.21       26.75      2.26 o 
 -13   5   5        0.61        1.34      0.92 o 
 -12   5   5       40.22       39.97      2.27 o 
 -11   5   5        8.90        8.47      1.40 o 
 -10   5   5       25.60       32.78      1.57 o 
  -9   5   5      385.86      347.86      9.33 o 
  -8   5   5     1261.11     1187.54     33.21 o 
  -7   5   5        4.24        7.34      0.61 o 
  -6   5   5      123.60      115.13      3.34 o 
  -5   5   5     1077.82     1238.04     31.31 o 
  -4   5   5      453.32      484.99     11.11 o 
  -3   5   5       71.32       95.36      2.18 o 
  -2   5   5      526.53      561.20     11.68 o 
  -1   5   5       10.84       12.81      0.68 o 
   0   5   5      213.50      252.95      6.01 o 
   1   5   5      337.07      338.74     10.30 o 
   2   5   5      187.96      209.08      5.15 o 
   3   5   5        0.40        1.24      0.30 o 
   4   5   5        8.60        9.97      0.71 o 
   5   5   5        2.13        3.39      0.47 o 
   6   5   5       46.41       44.40      1.75 o 
   7   5   5       62.30       60.95      2.26 o 
   8   5   5       24.92       26.06      1.53 o 
   9   5   5        3.83        3.74      1.05 o 
  10   5   5       40.94       41.66      2.51 o 
 -14   6   5      135.26      148.94      5.82 o 
 -13   6   5      109.62      127.36      6.95 o 
 -12   6   5        1.65        2.35      1.36 o 
 -11   6   5       87.72       80.20      3.36 o 
 -10   6   5       14.75       14.62      1.16 o 
  -9   6   5      940.24      920.68     23.66 o 
  -8   6   5      520.11      479.53     12.58 o 
  -7   6   5        0.05        1.34      0.44 o 
  -6   6   5        5.09        4.53      1.08 o 
  -5   6   5       23.10       32.07      1.12 o 
  -4   6   5       15.66       12.80      0.61 o 
  -3   6   5      498.99      557.17     12.47 o 
  -2   6   5        0.65        0.83      0.24 o 
  -1   6   5      735.52      832.19     18.94 o 
   0   6   5      284.44      285.22      7.55 o 
   1   6   5     3283.30     3577.71     80.32 o 
   2   6   5      275.05      262.07      6.33 o 
   3   6   5        0.04        1.17      0.52 o 
   4   6   5       72.26       74.57      2.29 o 
   5   6   5       20.42       26.98      1.32 o 
   6   6   5        0.58        1.23      0.49 o 
   7   6   5        4.23        5.99      0.87 o 
   8   6   5       36.99       39.17      1.82 o 
   9   6   5      119.00      117.64      3.73 o 
 -14   7   5       25.63       29.49      2.44 o 
 -13   7   5       93.68      104.30      4.43 o 
 -12   7   5       24.28       19.04      1.72 o 
 -11   7   5      359.39      394.93     10.73 o 
 -10   7   5      129.88      125.32      3.94 o 
  -9   7   5       50.14       41.87      2.20 o 
  -8   7   5      203.90      196.80      5.55 o 
  -7   7   5        0.05        0.94      0.75 o 
  -6   7   5       21.74       17.55      0.96 o 
  -5   7   5        0.18        2.23      0.51 o 
  -4   7   5        7.09        5.96      0.41 o 
  -3   7   5       28.73       27.65      0.84 o 
  -2   7   5       18.97       23.68      0.78 o 
  -1   7   5      592.40      565.17     11.82 o 
   0   7   5        0.09        1.51      0.56 o 
   1   7   5     1374.28     1423.88     43.31 o 
   2   7   5       26.52       34.74      1.30 o 
   3   7   5       12.73       13.06      0.89 o 
   4   7   5      494.66      466.50     11.04 o 
   5   7   5       10.44       13.95      0.94 o 
   6   7   5      559.61      547.81     13.01 o 
   7   7   5       74.75       67.28      2.40 o 
   8   7   5       18.36       19.46      1.36 o 
   9   7   5        5.00        5.59      1.05 o 
 -13   8   5      108.17      110.14      5.84 o 
 -12   8   5        6.29        4.86      1.05 o 
 -11   8   5      991.63     1058.16     27.33 o 
 -10   8   5       11.71       10.89      1.57 o 
  -9   8   5      483.51      443.15     13.66 o 
  -8   8   5       92.25       79.15      2.66 o 
  -7   8   5       48.70       40.47      1.68 o 
  -6   8   5       91.38       92.59      2.88 o 
  -5   8   5       32.20       33.28      1.15 o 
  -4   8   5      245.77      237.69      5.70 o 
  -3   8   5      307.04      330.06      7.68 o 
  -2   8   5       13.04       15.55      0.67 o 
  -1   8   5      117.51      108.33      2.85 o 
   0   8   5      134.95      111.53      2.96 o 
   1   8   5        8.02       10.12      0.77 o 
   2   8   5       82.11       64.92      2.00 o 
   3   8   5        1.31        1.67      0.38 o 
   4   8   5      291.72      283.17      6.98 o 
   5   8   5      480.62      434.20     11.00 o 
   6   8   5      243.75      235.61      6.08 o 
   7   8   5      396.86      392.73     10.83 o 
   8   8   5        7.93        6.08      1.07 o 
   9   8   5        0.09        1.00      0.74 o 
 -13   9   5       51.34       48.01      2.90 o 
 -12   9   5      109.33      127.91      6.17 o 
 -11   9   5      267.72      266.19      7.62 o 
 -10   9   5      366.66      379.43     11.99 o 
  -9   9   5       43.77       43.39      2.15 o 
  -8   9   5        7.86        8.98      1.19 o 
  -7   9   5     1796.59     1716.54     43.52 o 
  -6   9   5      970.84      905.67     27.43 o 
  -5   9   5      126.25      111.32      3.36 o 
  -4   9   5      242.25      227.87      5.51 o 
  -3   9   5       10.45       10.04      0.51 o 
  -2   9   5      110.92      105.04      2.50 o 
  -1   9   5      113.33      109.68      2.92 o 
   0   9   5     3501.53     3375.57     75.92 o 
   1   9   5      501.69      509.43     11.91 o 
   2   9   5      790.02      755.33     20.32 o 
   3   9   5       74.25       74.10      2.26 o 
   4   9   5        0.00        1.17      0.46 o 
   5   9   5      110.25       93.58      2.92 o 
   6   9   5      450.88      441.97     10.73 o 
   7   9   5      330.91      319.62      8.09 o 
   8   9   5        1.09        2.01      0.79 o 
   9   9   5       29.99       29.68      1.87 o 
 -13  10   5       82.60       82.51      3.93 o 
 -12  10   5       12.93       10.82      1.96 o 
 -11  10   5        0.13        1.71      1.05 o 
 -10  10   5      255.65      269.04      7.66 o 
  -9  10   5        7.24        7.30      0.73 o 
  -8  10   5       10.52       10.82      1.08 o 
  -7  10   5       16.12       17.10      1.11 o 
  -6  10   5     2508.14     2328.84     58.82 o 
  -5  10   5      382.63      370.49      9.86 o 
  -4  10   5      242.06      214.13      5.25 o 
  -3  10   5      166.36      160.98      4.07 o 
  -2  10   5       21.25       24.01      0.99 o 
  -1  10   5     2771.73     2635.63     92.50 o 
   0  10   5      474.47      433.59     11.39 o 
   1  10   5      207.18      187.64      4.76 o 
   2  10   5      174.95      161.89      4.22 o 
   3  10   5      125.69      112.96      3.42 o 
   4  10   5       21.77       12.97      0.88 o 
   5  10   5        0.10        0.96      0.53 o 
   6  10   5      597.73      617.62     16.42 o 
   7  10   5       30.15       28.36      1.62 o 
   8  10   5      100.19      106.20      3.55 o 
 -12  11   5       12.00        9.24      1.25 o 
 -11  11   5       22.34       26.29      2.31 o 
 -10  11   5        1.14        2.57      1.10 o 
  -9  11   5        1.32        2.41      0.46 o 
  -8  11   5        5.47        6.42      1.21 o 
  -7  11   5        2.95        3.87      0.94 o 
  -6  11   5      517.81      572.31     14.98 o 
  -5  11   5      304.57      303.37      8.23 o 
  -4  11   5      597.97      587.79     13.64 o 
  -3  11   5        6.24        8.33      0.65 o 
  -2  11   5        0.49        0.55      0.42 o 
  -1  11   5       10.67        7.10      0.59 o 
   0  11   5       12.24        8.29      0.68 o 
   1  11   5      159.12      146.73      3.89 o 
   2  11   5        0.48        1.86      0.42 o 
   3  11   5       41.14       41.19      1.80 o 
   4  11   5        0.62        0.44      0.61 o 
   5  11   5       65.87       60.24      2.20 o 
   6  11   5      126.45      117.16      3.52 o 
   7  11   5        4.37        2.27      0.56 o 
   8  11   5       90.94       83.17      3.07 o 
 -12  12   5      288.33      306.32      8.95 o 
 -11  12   5       28.72       28.85      1.84 o 
 -10  12   5        8.19        6.54      1.44 o 
  -9  12   5       11.82       10.55      0.88 o 
  -8  12   5       44.27       40.73      2.07 o 
  -7  12   5        0.45        2.88      0.87 o 
  -6  12   5       81.35       72.39      2.68 o 
  -5  12   5     1296.57     1413.27     36.00 o 
  -4  12   5      485.98      458.65     12.12 o 
  -3  12   5       15.76       13.41      0.96 o 
  -2  12   5      121.62      108.49      3.41 o 
  -1  12   5      204.98      185.54      7.60 o 
   0  12   5      138.02      119.52      3.64 o 
   1  12   5       63.39       59.91      1.97 o 
   2  12   5        6.48        6.21      0.78 o 
   3  12   5       86.14       80.99      2.91 o 
   4  12   5       16.52       16.01      1.03 o 
   5  12   5        0.52       -0.45      0.58 o 
   6  12   5       34.85       36.74      1.74 o 
   7  12   5        1.04        1.71      0.58 o 
 -11  13   5       33.04       29.13      2.01 o 
 -10  13   5       71.83       72.41      4.16 o 
  -9  13   5        2.81        1.52      0.66 o 
  -8  13   5      112.43      106.35      3.62 o 
  -7  13   5        0.51        0.99      0.58 o 
  -6  13   5       68.08       74.54      2.70 o 
  -5  13   5      103.69      106.03      3.56 o 
  -4  13   5       51.73       48.62      2.40 o 
  -3  13   5       29.84       28.68      2.00 o 
  -2  13   5       94.86       86.01      2.87 o 
  -1  13   5       14.56       16.60      1.18 o 
   0  13   5      100.94      106.90      3.04 o 
   1  13   5       23.36       24.51      1.21 o 
   2  13   5        1.54        0.55      0.52 o 
   3  13   5        4.48        5.15      0.75 o 
   4  13   5       13.94       16.97      1.15 o 
   5  13   5       20.46       18.59      1.21 o 
   6  13   5        0.53        1.13      0.54 o 
   7  13   5       18.86       22.03      1.63 o 
 -11  14   5        6.89        7.38      1.34 o 
 -10  14   5       83.05       83.52      4.41 o 
  -9  14   5      209.25      208.05      6.28 o 
  -8  14   5      107.55      108.01      4.32 o 
  -7  14   5        2.43        3.90      0.82 o 
  -6  14   5       76.37       69.74      2.58 o 
  -5  14   5        5.36        5.76      1.41 o 
  -4  14   5       74.28       66.09      2.88 o 
  -3  14   5        4.65        5.70      0.97 o 
  -2  14   5        1.14        1.33      0.86 o 
  -1  14   5       52.51       51.12      2.44 o 
   0  14   5      254.30      251.53     11.09 o 
   1  14   5       47.25       47.99      2.08 o 
   2  14   5       78.48       75.48      3.65 o 
   3  14   5      315.56      339.62      9.67 o 
   4  14   5      224.08      229.15      9.36 o 
   5  14   5       82.08       71.49      2.87 o 
   6  14   5      267.58      291.64      7.59 o 
 -10  15   5        6.18        5.70      0.89 o 
  -9  15   5      201.24      200.23      7.07 o 
  -8  15   5       18.64       18.83      1.51 o 
  -7  15   5        0.20       -0.13      1.00 o 
  -6  15   5       69.43       71.41      3.24 o 
  -5  15   5       92.33      103.50      4.04 o 
  -4  15   5        4.24        4.62      1.45 o 
  -3  15   5       83.69       84.33      3.48 o 
  -2  15   5        4.27        4.59      0.65 o 
  -1  15   5        0.17        0.44      1.01 o 
   0  15   5        0.31        1.42      0.62 o 
   1  15   5       21.05       23.97      1.49 o 
   2  15   5       92.76       91.87      3.26 o 
   3  15   5       14.89       10.25      2.09 o 
   4  15   5      197.84      204.51      6.20 o 
   5  15   5       28.16       31.70      1.95 o 
   6  15   5      307.64      336.29      9.68 o 
  -9  16   5        1.43        3.56      1.24 o 
  -8  16   5       93.97      109.93      4.55 o 
  -7  16   5        3.27        4.67      1.65 o 
  -6  16   5       86.99       95.04      4.03 o 
  -5  16   5        1.39        2.22      0.47 o 
  -4  16   5       32.03       29.53      1.99 o 
  -3  16   5      116.53      117.79      5.25 o 
  -2  16   5       99.06      102.91      3.50 o 
  -1  16   5       39.38       41.31      2.00 o 
   0  16   5       72.08       74.90      3.07 o 
   1  16   5       75.14       85.35      3.25 o 
   2  16   5      198.27      215.26      6.67 o 
   3  16   5       17.13       15.00      1.15 o 
   4  16   5        1.62        0.56      0.70 o 
   5  16   5       21.27       14.18      1.11 o 
  -8  17   5      195.78      214.58      7.65 o 
  -7  17   5       29.52       24.26      1.98 o 
  -6  17   5       23.85       29.93      3.67 o 
  -5  17   5       50.39       48.98      3.38 o 
  -4  17   5       88.34       93.54      4.00 o 
  -3  17   5        1.86        2.31      1.05 o 
  -2  17   5       23.49       24.22      1.90 o 
  -1  17   5        0.26        0.40      0.77 o 
   0  17   5       29.12       28.47      2.53 o 
   1  17   5      213.02      262.20     10.75 o 
   2  17   5       13.89       17.86      1.43 o 
   3  17   5       21.42       23.60      1.90 o 
   4  17   5       16.45       17.67      1.70 o 
  -7  18   5        2.80        5.21      1.68 o 
  -6  18   5       22.38       23.21      1.95 o 
  -5  18   5        2.61        2.17      0.59 o 
  -4  18   5      240.54      261.05      8.80 o 
  -3  18   5      141.60      145.10      5.48 o 
  -2  18   5       36.99       34.12      2.64 o 
  -1  18   5        0.81        2.17      1.71 o 
   0  18   5       17.30       19.11      1.46 o 
   1  18   5        5.73        8.24      1.22 o 
   2  18   5       47.10       53.99      3.28 o 
   3  18   5       15.96       18.57      1.95 o 
  -6  19   5      100.12      113.11      7.28 o 
  -5  19   5      247.45      276.04     11.90 o 
  -4  19   5        2.82        4.61      1.08 o 
  -3  19   5       14.19       13.45      1.70 o 
  -2  19   5       46.32       40.05      3.00 o 
  -1  19   5       24.16       23.78      2.07 o 
   0  19   5       45.29       51.49      2.62 o 
   1  19   5       40.29       43.05      2.39 o 
  -3  20   5        3.14        1.90      0.74 o 
  -2  20   5      101.58      104.23      4.56 o 
  -1  20   5        2.46        0.49      1.52 o 
 -14   0   6        3.64        3.61      2.09 o 
 -13   0   6      288.15      273.80     15.91 o 
 -12   0   6      157.90      138.83      8.95 o 
 -11   0   6      342.62      343.58     18.89 o 
 -10   0   6      174.58      149.73      6.16 o 
  -9   0   6       68.47       73.60      3.36 o 
  -8   0   6        2.16        3.29      0.59 o 
  -7   0   6       55.25       65.53      2.28 o 
  -6   0   6       89.40       82.22      2.73 o 
  -5   0   6       34.27       33.48      1.31 o 
  -4   0   6       11.93       18.51      1.04 o 
  -3   0   6      223.65      298.46      8.94 o 
  -2   0   6      781.39      880.19     25.72 o 
  -1   0   6     2997.57     3287.62     95.22 o 
   0   0   6     5052.68     5694.45    164.74 o 
   1   0   6      111.90      119.05      3.91 o 
   2   0   6       10.30       13.89      1.50 o 
   3   0   6       12.57       17.80      1.19 o 
   4   0   6      227.09      256.40      8.10 o 
   5   0   6       46.86       52.25      2.30 o 
   6   0   6       10.96       15.76      1.90 o 
   7   0   6        9.00       10.98      1.89 o 
   8   0   6      310.97      315.82     12.80 o 
   9   0   6      442.40      464.27     18.28 o 
 -14   1   6       12.00       11.33      2.69 o 
 -13   1   6       19.11       13.06      3.15 o 
 -12   1   6       30.91       21.64      2.55 o 
 -11   1   6        9.75        4.21      0.66 o 
 -10   1   6      177.90      158.69      6.18 o 
  -9   1   6       21.57       18.25      0.98 o 
  -8   1   6      120.13      105.32      3.11 o 
  -7   1   6       20.23       25.34      0.91 o 
  -6   1   6        0.64        1.30      0.20 o 
  -5   1   6       91.86       85.01      1.97 o 
  -4   1   6      134.29      153.37      3.36 o 
  -3   1   6       27.10       26.56      0.87 o 
  -2   1   6      211.26      243.38      5.21 o 
  -1   1   6      201.64      226.98      4.89 o 
   0   1   6       69.33       67.49      1.68 o 
   1   1   6      179.86      197.47      4.36 o 
   2   1   6       43.91       35.40      1.20 o 
   3   1   6     2134.39     2255.52     46.43 o 
   4   1   6        0.68        2.62      0.44 o 
   5   1   6        1.09        2.50      0.77 o 
   6   1   6        1.07        2.47      0.82 o 
   7   1   6       23.80       23.48      1.69 o 
   8   1   6      473.15      490.88     14.63 o 
   9   1   6        1.79        1.05      0.74 o 
 -14   2   6       36.17       40.90      3.27 o 
 -13   2   6       28.56       20.65      2.05 o 
 -12   2   6        5.92        6.50      1.97 o 
 -11   2   6       47.95       37.88      1.99 o 
 -10   2   6      324.38      244.47      7.86 o 
  -9   2   6      189.06      151.31      5.08 o 
  -8   2   6      110.49      106.02      2.75 o 
  -7   2   6      794.59      776.25     19.73 o 
  -6   2   6        3.36        3.95      0.38 o 
  -5   2   6        2.07        1.09      0.41 o 
  -4   2   6      101.46      104.60      2.37 o 
  -3   2   6      150.08      159.01      3.48 o 
  -2   2   6     2769.46     3459.48     70.83 o 
  -1   2   6       98.32      100.45      2.59 o 
   0   2   6       22.82       32.85      1.06 o 
   1   2   6       14.57       16.63      0.68 o 
   2   2   6      116.90      133.52      3.12 o 
   3   2   6       20.07       21.67      0.87 o 
   4   2   6       39.44       40.34      1.56 o 
   5   2   6       25.69       22.43      1.20 o 
   6   2   6        9.47        8.22      0.73 o 
   7   2   6       78.47       78.13      3.77 o 
   8   2   6      195.68      201.88      6.21 o 
   9   2   6       74.07       79.06      3.47 o 
 -14   3   6        1.26        3.79      1.31 o 
 -13   3   6        6.95        6.53      1.05 o 
 -12   3   6       95.23       94.29      3.91 o 
 -11   3   6       14.20       12.86      1.53 o 
 -10   3   6        0.00        1.03      1.07 o 
  -9   3   6      723.23      670.92     20.08 o 
  -8   3   6     1755.32     1770.62     44.75 o 
  -7   3   6      248.07      258.80      6.13 o 
  -6   3   6       14.49       27.01      1.38 o 
  -5   3   6        3.67        1.95      0.20 o 
  -4   3   6       99.24      104.01      2.36 o 
  -3   3   6       72.73       82.14      1.92 o 
  -2   3   6       69.01       80.14      1.89 o 
  -1   3   6       69.32       86.04      2.03 o 
   0   3   6       51.34       51.74      1.55 o 
   1   3   6      239.28      251.14      5.46 o 
   2   3   6       57.46       61.58      1.66 o 
   3   3   6       79.32       77.25      3.00 o 
   4   3   6       29.05       30.50      1.35 o 
   5   3   6       17.63       19.25      1.12 o 
   6   3   6       19.17       21.81      1.23 o 
   7   3   6       43.64       39.84      1.77 o 
   8   3   6      118.16      113.38      3.99 o 
   9   3   6      412.66      431.54     12.09 o 
 -14   4   6      122.86      141.20      6.93 o 
 -13   4   6       23.07       32.21      2.10 o 
 -12   4   6       18.69       22.68      1.78 o 
 -11   4   6       13.40       12.84      1.49 o 
 -10   4   6      452.20      392.34     14.72 o 
  -9   4   6        3.97        4.38      0.77 o 
  -8   4   6      119.86      111.29      3.71 o 
  -7   4   6       32.94       29.86      1.32 o 
  -6   4   6        2.93        2.00      0.40 o 
  -5   4   6      286.14      328.45      6.93 o 
  -4   4   6      812.12      890.42     20.12 o 
  -3   4   6      134.95      149.17      3.29 o 
  -2   4   6        6.71       11.80      0.49 o 
  -1   4   6      226.78      233.81      5.59 o 
   0   4   6        7.13       10.06      0.66 o 
   1   4   6      104.66      113.70      3.35 o 
   2   4   6       96.54      109.11      2.99 o 
   3   4   6       29.76       31.77      1.33 o 
   4   4   6        0.15       -0.46      1.08 o 
   5   4   6       27.61       25.95      1.31 o 
   6   4   6       12.18       13.55      0.99 o 
   7   4   6       63.42       66.43      2.43 o 
   8   4   6      181.72      188.98      5.20 o 
   9   4   6       11.14        7.83      1.23 o 
 -14   5   6       37.98       35.72      3.09 o 
 -13   5   6       17.02       17.61      1.70 o 
 -12   5   6        0.42        2.20      0.96 o 
 -11   5   6        5.11        3.09      0.86 o 
 -10   5   6     1187.91     1158.84     34.31 o 
  -9   5   6      441.96      502.82     13.20 o 
  -8   5   6       89.48       85.26      2.74 o 
  -7   5   6     1448.43     1359.59     39.75 o 
  -6   5   6        8.86        7.55      0.59 o 
  -5   5   6      466.79      520.03     11.94 o 
  -4   5   6      135.81      189.55      4.49 o 
  -3   5   6      454.63      545.18     12.45 o 
  -2   5   6      108.46      131.47      2.96 o 
  -1   5   6      847.41      928.94     21.13 o 
   0   5   6      263.07      297.40      7.08 o 
   1   5   6        0.25        0.79      0.46 o 
   2   5   6      153.22      159.56      4.12 o 
   3   5   6      295.66      277.91      6.80 o 
   4   5   6      133.54      129.47      3.57 o 
   5   5   6        2.22        2.34      0.54 o 
   6   5   6      117.66      117.01      3.44 o 
   7   5   6       35.40       33.05      1.74 o 
   8   5   6        3.71        4.10      0.78 o 
   9   5   6       15.31       13.99      1.51 o 
 -14   6   6      306.73      355.72     20.25 o 
 -13   6   6        9.29       11.18      1.07 o 
 -12   6   6       55.67       53.46      2.78 o 
 -11   6   6       33.06       31.49      1.95 o 
 -10   6   6      135.44      135.43      4.14 o 
  -9   6   6      555.99      523.62     13.73 o 
  -8   6   6      265.34      269.54      7.34 o 
  -7   6   6        0.05        0.73      0.42 o 
  -6   6   6       71.76       77.43      2.47 o 
  -5   6   6        4.98        7.20      0.64 o 
  -4   6   6      144.26      146.88      3.27 o 
  -3   6   6      297.96      334.86      7.11 o 
  -2   6   6      473.87      503.67     11.55 o 
  -1   6   6     1136.42     1196.42     27.14 o 
   0   6   6      121.74      107.36      2.88 o 
   1   6   6      368.09      425.08      9.99 o 
   2   6   6      687.63      703.07     16.26 o 
   3   6   6      114.11      109.25      3.42 o 
   4   6   6       46.36       47.58      1.76 o 
   5   6   6        4.75        1.26      0.40 o 
   6   6   6       14.52       15.81      1.07 o 
   7   6   6        2.48        0.92      0.67 o 
   8   6   6        2.85        2.89      0.60 o 
   9   6   6        0.15        0.30      0.88 o 
 -14   7   6      148.78      170.02      6.38 o 
 -13   7   6        2.62        2.99      0.69 o 
 -12   7   6       13.59        9.38      2.37 o 
 -11   7   6      141.15      128.55      4.82 o 
 -10   7   6       15.33       17.40      1.16 o 
  -9   7   6      716.65      712.75     18.50 o 
  -8   7   6       48.86       46.04      1.84 o 
  -7   7   6        5.18        4.86      0.68 o 
  -6   7   6       74.08       68.05      2.27 o 
  -5   7   6       38.20       38.30      1.24 o 
  -4   7   6      228.74      241.68      6.40 o 
  -3   7   6       38.56       30.41      0.94 o 
  -2   7   6      527.91      571.55     14.70 o 
  -1   7   6      125.40      106.14      2.81 o 
   0   7   6      246.41      220.30      6.02 o 
   1   7   6      173.83      143.12      3.74 o 
   2   7   6     4745.52     5040.26    113.12 o 
   3   7   6        4.09        1.97      0.46 o 
   4   7   6      186.90      160.81      4.32 o 
   5   7   6       91.95       79.93      2.61 o 
   6   7   6       36.19       36.02      1.63 o 
   7   7   6       14.63       17.93      1.44 o 
   8   7   6        0.00        1.00      0.75 o 
 -13   8   6       51.14       54.42      3.38 o 
 -12   8   6      246.36      260.49      8.74 o 
 -11   8   6      295.21      273.51      9.01 o 
 -10   8   6       31.22       28.62      1.59 o 
  -9   8   6        6.78        7.96      0.73 o 
  -8   8   6      116.01      116.78      5.79 o 
  -7   8   6       23.58       20.65      1.17 o 
  -6   8   6       84.43       60.33      2.18 o 
  -5   8   6       18.65       15.79      0.95 o 
  -4   8   6      109.34      125.26      3.22 o 
  -3   8   6       14.86       17.49      0.69 o 
  -2   8   6      144.22      153.65      3.87 o 
  -1   8   6      325.25      275.50      7.62 o 
   0   8   6        0.02        0.24      0.48 o 
   1   8   6      961.38     1001.12     25.58 o 
   2   8   6     1327.01     1328.71     30.28 o 
   3   8   6       16.49       18.71      1.04 o 
   4   8   6      167.90      161.06      5.22 o 
   5   8   6        7.57        5.43      1.25 o 
   6   8   6       11.29       10.19      1.24 o 
   7   8   6      198.70      202.03      5.53 o 
   8   8   6       62.91       61.41      2.85 o 
 -13   9   6       11.73       10.54      1.58 o 
 -12   9   6      204.78      243.54      8.40 o 
 -11   9   6      203.44      202.99      6.88 o 
 -10   9   6       39.41       41.23      2.29 o 
  -9   9   6        0.01        0.17      0.55 o 
  -8   9   6       51.95       46.26      1.93 o 
  -7   9   6       33.81       33.72      1.56 o 
  -6   9   6      168.41      152.13      5.02 o 
  -5   9   6       54.70       67.94      2.32 o 
  -4   9   6      253.68      290.86      6.94 o 
  -3   9   6       12.51       12.48      0.91 o 
  -2   9   6       61.04       58.22      1.78 o 
  -1   9   6       27.42       28.89      1.19 o 
   0   9   6     3131.53     3260.51     73.38 o 
   1   9   6      398.06      404.90     11.26 o 
   2   9   6       29.91       17.60      1.02 o 
   3   9   6       34.02       38.89      1.59 o 
   4   9   6       11.59       15.76      1.10 o 
   5   9   6      146.48      128.74      3.75 o 
   6   9   6       55.05       60.00      2.32 o 
   7   9   6       74.89       70.50      2.69 o 
   8   9   6       30.44       27.11      1.87 o 
 -13  10   6       17.43       22.74      3.15 o 
 -12  10   6        3.84        3.20      1.19 o 
 -11  10   6      130.96      153.43      4.85 o 
 -10  10   6        0.20        0.82      0.97 o 
  -9  10   6       31.25       33.50      1.66 o 
  -8  10   6       51.24       48.00      2.29 o 
  -7  10   6       87.50       75.50      2.65 o 
  -6  10   6        0.12        2.17      0.52 o 
  -5  10   6      288.53      300.02      8.12 o 
  -4  10   6      144.47      134.27      3.95 o 
  -3  10   6       28.03       22.32      1.22 o 
  -2  10   6       18.22       16.63      1.02 o 
  -1  10   6     1035.22      971.97     35.79 o 
   0  10   6        3.20        3.02      0.94 o 
   1  10   6        5.34        4.35      0.63 o 
   2  10   6       36.29       30.74      1.53 o 
   3  10   6      159.53      151.20      4.58 o 
   4  10   6        0.56        1.09      0.67 o 
   5  10   6      148.66      147.18      5.58 o 
   6  10   6      272.69      258.44      6.76 o 
   7  10   6       27.93       27.55      2.37 o 
 -12  11   6        5.01        4.03      1.04 o 
 -11  11   6       43.50       43.05      3.52 o 
 -10  11   6       10.51        8.74      1.38 o 
  -9  11   6        1.08        1.05      0.69 o 
  -8  11   6      309.99      301.30      8.37 o 
  -7  11   6       30.09       25.78      1.42 o 
  -6  11   6      828.53      799.05     20.66 o 
  -5  11   6       95.38       88.87      3.89 o 
  -4  11   6      290.07      274.69     16.69 o 
  -3  11   6      479.27      462.51     12.19 o 
  -2  11   6      719.72      716.03     18.53 o 
  -1  11   6      160.76      160.74      4.18 o 
   0  11   6      137.85      131.97      3.57 o 
   1  11   6       16.57       15.39      0.99 o 
   2  11   6       14.21       13.89      1.04 o 
   3  11   6       41.01       41.86      1.73 o 
   4  11   6       56.01       60.57      2.22 o 
   5  11   6        2.61        2.64      0.72 o 
   6  11   6      106.93       91.15      3.09 o 
   7  11   6       63.92       68.20      2.70 o 
 -12  12   6       12.22        8.29      1.37 o 
 -11  12   6       58.74       60.35      2.69 o 
 -10  12   6        9.60        6.62      0.96 o 
  -9  12   6        9.10        9.38      1.27 o 
  -8  12   6      207.81      185.62      6.43 o 
  -7  12   6      988.09      948.26     24.49 o 
  -6  12   6      178.92      173.31      5.12 o 
  -5  12   6     1942.86     1687.01     49.55 o 
  -4  12   6      141.81      143.16      5.05 o 
  -3  12   6      425.39      413.22     11.00 o 
  -2  12   6       30.05       32.55      1.66 o 
  -1  12   6        1.76        1.48      0.52 o 
   0  12   6      350.34      345.78      8.37 o 
   1  12   6        1.34        1.76      0.57 o 
   2  12   6        2.12        1.95      0.47 o 
   3  12   6      116.08      112.00      3.80 o 
   4  12   6        0.69       -0.07      0.77 o 
   5  12   6      183.89      215.16      5.75 o 
   6  12   6        1.39        2.11      0.92 o 
   7  12   6        7.20        5.47      1.56 o 
 -11  13   6       18.34       14.38      2.08 o 
 -10  13   6       17.12       22.37      1.91 o 
  -9  13   6       26.89       26.98      1.66 o 
  -8  13   6       24.37       16.78      1.33 o 
  -7  13   6      319.48      288.69     11.33 o 
  -6  13   6      682.73      625.31     20.16 o 
  -5  13   6      354.59      312.08      9.98 o 
  -4  13   6        3.53        3.95      0.70 o 
  -3  13   6      518.46      519.21     13.70 o 
  -2  13   6       31.88       33.00      1.58 o 
  -1  13   6       19.74       20.69      1.30 o 
   0  13   6        0.47        1.26      0.41 o 
   1  13   6       79.19       81.19      2.58 o 
   2  13   6        8.37        8.70      1.89 o 
   3  13   6       50.36       53.81      2.05 o 
   4  13   6       12.05        9.28      1.10 o 
   5  13   6      173.28      190.74      5.28 o 
   6  13   6       13.48       14.39      1.20 o 
 -11  14   6       46.86       49.18      2.85 o 
 -10  14   6        0.01        0.65      1.14 o 
  -9  14   6       14.34       12.94      1.71 o 
  -8  14   6       17.11       17.94      1.51 o 
  -7  14   6       30.50       28.73      2.03 o 
  -6  14   6       49.39       49.94      2.56 o 
  -5  14   6      153.89      143.23      7.64 o 
  -4  14   6      234.66      240.74      7.96 o 
  -3  14   6      457.44      451.97     14.04 o 
  -2  14   6      193.54      189.70      5.56 o 
  -1  14   6       76.51       79.34      2.88 o 
   0  14   6      222.65      219.28      6.38 o 
   1  14   6      156.16      154.79      4.82 o 
   2  14   6       38.81       47.57      1.91 o 
   3  14   6       22.50       32.00      1.59 o 
   4  14   6        0.09        1.67      0.58 o 
   5  14   6       49.48       46.31      2.17 o 
 -10  15   6       42.56       39.13      2.34 o 
  -9  15   6       46.52       45.04      3.25 o 
  -8  15   6       34.52       31.65      2.28 o 
  -7  15   6       10.20        8.81      1.01 o 
  -6  15   6       24.87       26.97      3.14 o 
  -5  15   6       27.33       22.82      1.86 o 
  -4  15   6        0.14        1.17      0.73 o 
  -3  15   6      293.37      295.17      9.60 o 
  -2  15   6      138.71      131.56      4.19 o 
  -1  15   6       25.36       22.39      1.50 o 
   0  15   6      184.13      179.39      5.46 o 
   1  15   6       92.76      102.87      3.57 o 
   2  15   6        0.03        2.14      0.98 o 
   3  15   6      150.79      166.71      4.68 o 
   4  15   6        5.46        6.23      0.65 o 
   5  15   6        0.39        2.96      0.43 o 
  -9  16   6       37.43       34.91      2.65 o 
  -8  16   6       58.89       58.13      3.05 o 
  -7  16   6       11.61       10.05      1.54 o 
  -6  16   6      100.78      102.50      4.48 o 
  -5  16   6        0.99        0.61      0.77 o 
  -4  16   6       53.08       57.75      2.93 o 
  -3  16   6       55.32       55.77      2.86 o 
  -2  16   6       34.95       37.01      2.27 o 
  -1  16   6       13.68       11.62      1.00 o 
   0  16   6       47.58       48.70      2.28 o 
   1  16   6        1.12        0.20      0.86 o 
   2  16   6       15.37       12.40      1.15 o 
   3  16   6       12.98       12.27      1.40 o 
   4  16   6      187.63      210.53      6.52 o 
  -8  17   6      121.00      131.84      5.49 o 
  -7  17   6        3.30        2.70      1.37 o 
  -6  17   6       96.91       97.34      4.11 o 
  -5  17   6       18.35       26.38      2.57 o 
  -4  17   6        3.39        2.92      1.93 o 
  -3  17   6       34.61       37.37      2.38 o 
  -2  17   6        0.82        1.69      0.67 o 
  -1  17   6       37.48       38.47      2.09 o 
   0  17   6       15.79       18.24      2.15 o 
   1  17   6      196.56      209.15      6.34 o 
   2  17   6        8.84        7.67      0.95 o 
   3  17   6        0.00        1.67      0.91 o 
  -7  18   6       22.42       23.05      2.06 o 
  -6  18   6      123.52      147.54      5.72 o 
  -5  18   6        9.87       12.34      1.45 o 
  -4  18   6        9.69        9.71      1.13 o 
  -3  18   6       44.89       48.78      2.78 o 
  -2  18   6       16.09       17.64      2.14 o 
  -1  18   6        0.00        1.69      1.25 o 
   0  18   6        3.30        4.74      1.61 o 
   1  18   6       48.64       49.36      3.99 o 
   2  18   6        0.05        1.94      1.31 o 
  -5  19   6       23.49       26.87      2.26 o 
  -4  19   6       52.20       49.63      3.66 o 
  -3  19   6       16.42       14.98      2.32 o 
  -2  19   6       34.57       33.91      2.53 o 
  -1  19   6        1.73        4.51      0.99 o 
   0  19   6        3.64        3.22      1.29 o 
 -14   1   7       40.73       42.66      4.16 o 
 -13   1   7       65.98       61.96      3.91 o 
 -12   1   7        8.78        6.33      1.18 o 
 -11   1   7      270.79      229.86      9.37 o 
 -10   1   7        0.20        0.50      0.40 o 
  -9   1   7       25.94       17.99      1.25 o 
  -8   1   7      417.42      414.89     10.84 o 
  -7   1   7       38.41       32.94      1.11 o 
  -6   1   7        6.44        9.17      0.46 o 
  -5   1   7        8.39        7.49      0.43 o 
  -4   1   7       70.11       69.62      1.87 o 
  -3   1   7      415.23      490.57     10.28 o 
  -2   1   7       46.43       43.89      1.20 o 
  -1   1   7        1.45        2.20      0.38 o 
   0   1   7     1229.46     1355.25     27.99 o 
   1   1   7        3.94        5.81      0.65 o 
   2   1   7     1073.58     1143.52     26.06 o 
   3   1   7        0.21        1.98      0.61 o 
   4   1   7      117.23      109.00      3.11 o 
   5   1   7        7.13        7.27      1.36 o 
   6   1   7        0.29        0.54      0.82 o 
   7   1   7       21.54       18.43      1.75 o 
   8   1   7        1.67        0.28      1.04 o 
 -14   2   7       49.86       51.35      3.52 o 
 -13   2   7       13.47       14.33      2.00 o 
 -12   2   7      238.02      198.55      8.44 o 
 -11   2   7      289.82      241.75      7.87 o 
 -10   2   7      132.88      112.38      4.08 o 
  -9   2   7      422.82      343.56     10.62 o 
  -8   2   7      132.75      119.07      3.48 o 
  -7   2   7     1234.88     1222.47     27.67 o 
  -6   2   7        9.10        8.66      0.60 o 
  -5   2   7       10.93       10.15      0.54 o 
  -4   2   7      276.35      297.25      6.33 o 
  -3   2   7      162.21      173.61      3.83 o 
  -2   2   7      618.36      723.96     16.53 o 
  -1   2   7       62.81       69.65      1.97 o 
   0   2   7      457.43      505.40     11.66 o 
   1   2   7      379.27      401.57      9.47 o 
   2   2   7       65.20       63.24      1.99 o 
   3   2   7      193.04      195.55      5.36 o 
   4   2   7      376.86      378.43      9.16 o 
   5   2   7       44.67       42.40      1.73 o 
   6   2   7        0.09        1.50      0.68 o 
   7   2   7       29.35       32.53      1.96 o 
   8   2   7        7.46        5.19      1.12 o 
 -14   3   7       29.16       37.75      2.98 o 
 -13   3   7       66.87       75.60      4.40 o 
 -12   3   7        6.35        8.18      1.89 o 
 -11   3   7       12.91       10.72      1.07 o 
 -10   3   7        1.69        0.65      0.77 o 
  -9   3   7       39.53       46.85      2.13 o 
  -8   3   7     3685.47     3720.79     93.38 o 
  -7   3   7      318.57      332.64      8.80 o 
  -6   3   7       11.19       16.21      0.72 o 
  -5   3   7       12.70        9.53      0.52 o 
  -4   3   7        0.12        0.52      0.31 o 
  -3   3   7       50.01       74.04      1.80 o 
  -2   3   7      323.15      327.05      7.62 o 
  -1   3   7        1.60        1.65      0.50 o 
   0   3   7        9.35       14.84      0.90 o 
   1   3   7      106.19      114.73      3.09 o 
   2   3   7       48.49       53.56      1.80 o 
   3   3   7       50.51       47.74      1.70 o 
   4   3   7       84.13       87.64      2.67 o 
   5   3   7       98.50       92.43      2.88 o 
   6   3   7        5.42        4.10      1.05 o 
   7   3   7        7.26        5.19      0.68 o 
   8   3   7       30.34       36.51      2.31 o 
 -14   4   7        4.37        6.19      1.88 o 
 -13   4   7        5.47       10.71      1.42 o 
 -12   4   7        9.97        7.07      1.28 o 
 -11   4   7        0.02        0.61      1.22 o 
 -10   4   7       51.92       28.14      1.71 o 
  -9   4   7       23.66       12.21      1.19 o 
  -8   4   7       20.35       20.07      1.13 o 
  -7   4   7      175.10      172.66      4.83 o 
  -6   4   7      255.33      293.98      7.82 o 
  -5   4   7      221.80      226.91      4.91 o 
  -4   4   7       53.51       55.54      1.43 o 
  -3   4   7        0.57        1.33      0.37 o 
  -2   4   7       17.12       15.10      0.60 o 
  -1   4   7        8.01        6.23      0.70 o 
   0   4   7       91.65       83.70      2.35 o 
   1   4   7       55.27       45.29      1.58 o 
   2   4   7       74.80       74.03      2.27 o 
   3   4   7      520.04      531.89     12.52 o 
   4   4   7      311.47      297.80      7.37 o 
   5   4   7      163.89      156.82      4.34 o 
   6   4   7       28.76       28.52      1.53 o 
   7   4   7       30.44       28.95      1.97 o 
   8   4   7        0.00       -0.12      0.98 o 
 -14   5   7      215.08      271.62     11.45 o 
 -13   5   7        1.90        0.36      0.94 o 
 -12   5   7       28.36       24.80      1.80 o 
 -11   5   7        0.02        1.38      0.90 o 
 -10   5   7      538.72      571.61     17.37 o 
  -9   5   7     2158.03     1963.08     51.43 o 
  -8   5   7       44.64       43.73      1.72 o 
  -7   5   7      519.84      494.03     12.88 o 
  -6   5   7       10.52        7.52      0.62 o 
  -5   5   7      279.63      309.84      7.28 o 
  -4   5   7      423.85      454.10      9.56 o 
  -3   5   7       40.02       40.95      1.14 o 
  -2   5   7        0.74        1.79      0.42 o 
  -1   5   7       43.89       57.20      1.76 o 
   0   5   7       61.13       65.50      1.98 o 
   1   5   7       39.62       45.72      1.57 o 
   2   5   7       72.46       66.06      2.37 o 
   3   5   7      570.04      588.69     13.82 o 
   4   5   7      324.63      338.48      8.29 o 
   5   5   7       48.71       49.03      1.95 o 
   6   5   7       32.39       30.84      1.57 o 
   7   5   7       81.11       81.25      2.91 o 
   8   5   7       16.97       12.18      3.22 o 
 -14   6   7        2.78        6.37      1.31 o 
 -13   6   7        7.86        5.24      0.98 o 
 -12   6   7       24.92       24.90      1.92 o 
 -11   6   7       32.72       32.13      2.00 o 
 -10   6   7      310.01      293.38      9.38 o 
  -9   6   7      968.36      964.36     24.76 o 
  -8   6   7      282.06      251.69      6.91 o 
  -7   6   7      340.36      325.07      8.71 o 
  -6   6   7       82.06       90.26      2.81 o 
  -5   6   7        3.81        1.92      0.38 o 
  -4   6   7      475.50      523.63     12.07 o 
  -3   6   7      128.28      160.98      4.00 o 
  -2   6   7       70.76       74.30      2.10 o 
  -1   6   7      105.58      116.38      3.08 o 
   0   6   7      627.95      666.18     15.40 o 
   1   6   7     1423.68     1426.74     34.71 o 
   2   6   7       36.94       32.17      1.38 o 
   3   6   7      430.90      416.57     10.35 o 
   4   6   7      259.09      248.46      7.10 o 
   5   6   7       52.68       45.46      1.85 o 
   6   6   7      151.62      145.65      4.20 o 
   7   6   7        0.09        1.21      0.66 o 
   8   6   7        1.14        0.95      0.98 o 
 -14   7   7       19.51       13.64      1.42 o 
 -13   7   7       17.68       14.78      2.03 o 
 -12   7   7       11.03       17.03      1.58 o 
 -11   7   7        6.80        6.80      1.16 o 
 -10   7   7       77.20       76.20      2.72 o 
  -9   7   7      235.64      246.61      6.87 o 
  -8   7   7       14.35       13.63      1.59 o 
  -7   7   7       79.53       74.38      2.69 o 
  -6   7   7       21.66       17.29      1.16 o 
  -5   7   7      357.50      311.77      9.75 o 
  -4   7   7       68.02       59.00      1.74 o 
  -3   7   7      190.50      208.78      5.09 o 
  -2   7   7       48.72       64.18      1.92 o 
  -1   7   7      581.11      543.51     12.63 o 
   0   7   7     1519.22     1590.28     36.06 o 
   1   7   7     1801.95     1832.72     41.49 o 
   2   7   7       25.62       28.07      1.29 o 
   3   7   7       52.65       49.18      1.80 o 
   4   7   7      519.41      480.38     11.51 o 
   5   7   7        0.02        0.99      0.63 o 
   6   7   7       17.52       16.27      1.22 o 
   7   7   7       36.55       33.49      1.84 o 
 -13   8   7      128.12      148.80      5.71 o 
 -12   8   7      180.84      187.26      6.62 o 
 -11   8   7       12.85       11.38      1.20 o 
 -10   8   7        0.09       -0.04      0.59 o 
  -9   8   7        0.51        0.66      0.66 o 
  -8   8   7       46.31       40.25      1.71 o 
  -7   8   7       15.23        7.26      0.97 o 
  -6   8   7        7.11       12.86      1.48 o 
  -5   8   7       64.27       73.22      2.43 o 
  -4   8   7       24.12       26.31      1.22 o 
  -3   8   7       31.99       38.56      1.55 o 
  -2   8   7      110.58      110.50      2.97 o 
  -1   8   7     1191.38     1167.97     26.60 o 
   0   8   7        2.89        3.82      0.80 o 
   1   8   7      434.42      469.13     11.12 o 
   2   8   7        3.50        3.58      0.49 o 
   3   8   7       13.97       14.35      1.02 o 
   4   8   7       79.70       79.87      2.64 o 
   5   8   7        8.79        3.64      0.64 o 
   6   8   7       31.95       30.13      1.74 o 
   7   8   7        1.50        1.12      0.68 o 
 -13   9   7      202.67      230.13      8.14 o 
 -12   9   7       52.21       69.06      3.36 o 
 -11   9   7       22.76       21.54      1.67 o 
 -10   9   7       24.00       22.87      1.71 o 
  -9   9   7       39.82       35.37      1.69 o 
  -8   9   7        2.54        1.89      0.57 o 
  -7   9   7        3.31        3.31      0.65 o 
  -6   9   7      133.93      100.96      3.17 o 
  -5   9   7        0.00        3.72      0.89 o 
  -4   9   7        3.47        2.08      0.52 o 
  -3   9   7      120.77      117.05      3.54 o 
  -2   9   7       90.08       90.03      3.44 o 
  -1   9   7       12.56        9.33      1.22 o 
   0   9   7        2.52        3.81      0.46 o 
   1   9   7        0.41        0.59      0.29 o 
   2   9   7      583.05      553.64     14.59 o 
   3   9   7       59.51       52.01      1.99 o 
   4   9   7      192.67      182.72      5.51 o 
   5   9   7        4.63        5.89      0.71 o 
   6   9   7       12.43       13.27      1.66 o 
   7   9   7       11.18        7.16      1.24 o 
 -13  10   7        1.20        0.81      1.04 o 
 -12  10   7       20.97       24.90      2.14 o 
 -11  10   7       53.93       48.06      2.27 o 
 -10  10   7       20.38       24.67      1.87 o 
  -9  10   7        6.11        2.57      3.29 o 
  -8  10   7      181.00      159.85      6.60 o 
  -7  10   7       13.01        8.53      0.84 o 
  -6  10   7     1476.34     1308.62     38.58 o 
  -5  10   7       12.71        9.44      0.84 o 
  -4  10   7       41.39       35.87      1.87 o 
  -3  10   7       66.74       64.07      2.27 o 
  -2  10   7        6.89        8.87      1.12 o 
  -1  10   7      393.29      394.88     10.57 o 
   0  10   7       64.66       59.23      1.96 o 
   1  10   7       10.23       11.49      0.89 o 
   2  10   7      733.70      743.83     17.34 o 
   3  10   7       10.85       12.57      1.01 o 
   4  10   7        2.78        3.10      0.78 o 
   5  10   7       12.96       16.64      1.20 o 
   6  10   7      211.13      205.62      5.70 o 
   7  10   7       28.28       21.35      2.52 o 
 -12  11   7       22.53       23.47      2.38 o 
 -11  11   7      658.88      763.44     23.36 o 
 -10  11   7       26.78       24.77      1.54 o 
  -9  11   7        2.61        3.23      0.70 o 
  -8  11   7       36.95       37.07      1.85 o 
  -7  11   7      190.94      174.54      6.04 o 
  -6  11   7      281.20      253.53      8.24 o 
  -5  11   7       86.08       71.18      2.98 o 
  -4  11   7       32.03       34.79      2.32 o 
  -3  11   7        1.12        1.80      0.52 o 
  -2  11   7       26.87       33.11      1.55 o 
  -1  11   7       31.36       30.20      1.48 o 
   0  11   7       16.85       15.96      1.27 o 
   1  11   7       18.13       20.82      1.25 o 
   2  11   7      123.15      123.52      3.97 o 
   3  11   7       69.37       68.03      2.46 o 
   4  11   7       30.67       20.98      1.35 o 
   5  11   7        8.15        7.08      0.76 o 
   6  11   7       36.33       38.61      2.08 o 
 -12  12   7      268.30      306.61     10.27 o 
 -11  12   7      112.96      129.87      4.52 o 
 -10  12   7        6.13        6.61      0.91 o 
  -9  12   7        0.75        1.68      1.04 o 
  -8  12   7       86.76       70.18      3.15 o 
  -7  12   7       10.20       11.85      1.25 o 
  -6  12   7        0.69        0.78      0.93 o 
  -5  12   7      190.35      205.43      6.91 o 
  -4  12   7       57.28       62.49      3.13 o 
  -3  12   7      397.21      403.85     12.59 o 
  -2  12   7      145.23      144.07      4.35 o 
  -1  12   7       66.75       66.09      2.64 o 
   0  12   7       35.89       40.22      1.83 o 
   1  12   7       10.75       13.67      1.06 o 
   2  12   7        1.23        1.33      0.51 o 
   3  12   7        1.25        1.54      0.46 o 
   4  12   7       43.24       46.07      2.00 o 
   5  12   7      276.93      296.62      7.71 o 
   6  12   7       12.67       14.51      1.68 o 
 -11  13   7       70.02       77.65      3.19 o 
 -10  13   7       68.01       71.33      3.79 o 
  -9  13   7       74.28       70.07      3.88 o 
  -8  13   7       87.49       79.66      3.49 o 
  -7  13   7        4.42        2.85      0.69 o 
  -6  13   7      384.54      423.52     13.28 o 
  -5  13   7      162.45      164.13      5.77 o 
  -4  13   7       17.17       12.44      1.15 o 
  -3  13   7      300.49      287.31      9.28 o 
  -2  13   7       35.28       32.26      1.58 o 
  -1  13   7       28.03       26.54      1.55 o 
   0  13   7        8.21        9.12      0.95 o 
   1  13   7        5.88        8.45      0.85 o 
   2  13   7        5.68        5.22      0.60 o 
   3  13   7       17.16       17.14      1.07 o 
   4  13   7        0.31        0.73      0.78 o 
   5  13   7       24.34       32.24      2.22 o 
 -11  14   7        0.89        4.41      1.51 o 
 -10  14   7        0.01       -0.06      1.19 o 
  -9  14   7        2.65        1.06      1.57 o 
  -8  14   7       29.57       22.41      1.94 o 
  -7  14   7        0.14       -0.49      0.94 o 
  -6  14   7      176.86      188.67      6.61 o 
  -5  14   7      339.22      346.49     14.13 o 
  -4  14   7      126.39      117.02      4.81 o 
  -3  14   7      320.75      301.64      9.77 o 
  -2  14   7       58.37       56.12      2.60 o 
  -1  14   7      558.31      570.03     15.15 o 
   0  14   7       12.90       11.63      1.21 o 
   1  14   7        9.26        9.97      0.95 o 
   2  14   7      134.55      152.90      4.85 o 
   3  14   7       68.37       69.18      2.77 o 
   4  14   7        5.54        6.63      1.08 o 
 -10  15   7       27.81       25.31      2.27 o 
  -9  15   7       86.86       93.01      4.17 o 
  -8  15   7        4.99        3.08      1.28 o 
  -7  15   7        1.08        2.46      1.52 o 
  -6  15   7       39.84       41.48      2.60 o 
  -5  15   7       70.33       78.06      3.58 o 
  -4  15   7      449.26      470.75     15.33 o 
  -3  15   7      194.69      185.99      6.55 o 
  -2  15   7       89.93       85.62      3.76 o 
  -1  15   7      319.94      332.31      9.29 o 
   0  15   7       80.54       73.33      2.84 o 
   1  15   7       57.92       68.79      2.76 o 
   2  15   7        9.00        7.57      1.30 o 
   3  15   7        0.18        1.78      0.84 o 
   4  15   7        1.11        3.33      0.61 o 
  -9  16   7      154.67      162.03      6.31 o 
  -8  16   7        9.75        8.01      1.35 o 
  -7  16   7       10.74        9.58      2.70 o 
  -6  16   7      201.12      208.54      7.32 o 
  -5  16   7       20.28       16.13      2.42 o 
  -4  16   7      262.18      288.44      9.62 o 
  -3  16   7        6.47        5.48      0.96 o 
  -2  16   7       94.44       94.65      4.08 o 
  -1  16   7       15.02       15.41      1.33 o 
   0  16   7        1.55        3.89      1.25 o 
   1  16   7      116.21      117.74      4.09 o 
   2  16   7       42.71       42.82      2.35 o 
   3  16   7        3.91        3.90      0.67 o 
  -8  17   7       13.34       15.75      1.67 o 
  -7  17   7       20.48       19.67      1.90 o 
  -6  17   7        0.28        0.54      0.58 o 
  -5  17   7       99.61      126.53      5.03 o 
  -4  17   7      196.33      211.20      7.44 o 
  -3  17   7       45.93       53.32      3.52 o 
  -2  17   7       21.38       20.92      1.92 o 
  -1  17   7       62.72       62.22      3.13 o 
   0  17   7       24.25       23.15      1.70 o 
   1  17   7        1.52        3.88      1.32 o 
   2  17   7       25.28       29.50      2.09 o 
  -6  18   7        3.79        3.90      1.14 o 
  -5  18   7       45.28       58.47      3.25 o 
  -4  18   7       62.96       64.74      3.40 o 
  -3  18   7        0.32        4.76      1.18 o 
  -2  18   7      139.30      151.04      5.86 o 
  -1  18   7       21.54       23.29      2.17 o 
   0  18   7        0.28        0.49      1.24 o 
 -14   0   8       68.60       52.90      5.15 o 
 -13   0   8       68.05       74.90      6.07 o 
 -12   0   8      129.86      142.54      9.15 o 
 -11   0   8      345.66      315.98     17.57 o 
 -10   0   8      447.94      423.38     22.76 o 
  -9   0   8       79.56       63.32      4.65 o 
  -8   0   8     1621.64     1711.86     61.20 o 
  -7   0   8     5105.63     5398.32    191.46 o 
  -6   0   8     2209.66     2273.49     66.03 o 
  -5   0   8      488.78      490.29     14.58 o 
  -4   0   8       21.28       21.90      1.13 o 
  -3   0   8        0.89        0.75      0.36 o 
  -2   0   8      878.41      994.56     29.17 o 
  -1   0   8      162.33      206.10      6.47 o 
   0   0   8      140.06      144.58      4.76 o 
   1   0   8       18.08       16.55      1.08 o 
   2   0   8      271.57      271.29     10.65 o 
   3   0   8       47.86       45.53      2.84 o 
   4   0   8      130.96      121.82      5.64 o 
   5   0   8        6.97        6.10      1.37 o 
   6   0   8       66.86       65.26      4.04 o 
   7   0   8        0.85        3.37      0.58 o 
 -14   1   8        1.17        0.25      1.23 o 
 -13   1   8        0.06       -0.88      1.33 o 
 -12   1   8        6.51       11.43      2.03 o 
 -11   1   8       52.81       46.56      2.95 o 
 -10   1   8       24.25       19.87      1.92 o 
  -9   1   8      114.86      101.09      3.64 o 
  -8   1   8       76.62       80.57      2.55 o 
  -7   1   8     1088.14     1148.59     29.15 o 
  -6   1   8       71.66       76.60      1.89 o 
  -5   1   8        0.44        0.80      0.27 o 
  -4   1   8        8.73        8.61      0.46 o 
  -3   1   8        0.01        1.34      0.48 o 
  -2   1   8     1281.91     1471.26     30.35 o 
  -1   1   8      378.64      411.22      8.76 o 
   0   1   8       19.19       11.82      0.64 o 
   1   1   8        0.03        1.51      0.51 o 
   2   1   8       67.06       64.15      2.06 o 
   3   1   8      365.63      365.51     16.01 o 
   4   1   8      136.68      134.57      4.76 o 
   5   1   8      166.62      153.56      4.93 o 
   6   1   8       35.63       37.51      2.17 o 
   7   1   8       65.26       63.78      2.94 o 
 -14   2   8       36.75       50.44      3.55 o 
 -13   2   8       10.91       14.00      2.28 o 
 -12   2   8       15.71       15.31      2.21 o 
 -11   2   8        1.54        1.44      1.03 o 
 -10   2   8      116.44      112.24      4.06 o 
  -9   2   8       70.51       47.57      2.15 o 
  -8   2   8      158.81      159.07      5.26 o 
  -7   2   8     1871.47     1880.31     47.45 o 
  -6   2   8      805.73      814.68     20.74 o 
  -5   2   8       28.35       26.33      0.87 o 
  -4   2   8       68.29       63.62      1.64 o 
  -3   2   8       16.53       22.98      0.82 o 
  -2   2   8      151.74      163.39      4.07 o 
  -1   2   8      205.32      224.31      5.48 o 
   0   2   8       15.87       15.40      0.82 o 
   1   2   8      353.11      377.00      8.99 o 
   2   2   8       50.70       52.28      1.80 o 
   3   2   8        0.22        2.59      1.18 o 
   4   2   8       90.20       81.61      2.99 o 
   5   2   8      193.43      199.51      6.93 o 
   6   2   8        0.39        1.58      0.66 o 
   7   2   8       23.86       21.90      1.73 o 
 -14   3   8       24.93       23.11      2.50 o 
 -13   3   8      169.56      197.53      8.58 o 
 -12   3   8       10.55       12.37      2.31 o 
 -11   3   8       24.24       21.72      1.61 o 
 -10   3   8       74.31       64.71      2.76 o 
  -9   3   8      296.31      264.17      8.41 o 
  -8   3   8     3016.40     2949.39     85.76 o 
  -7   3   8       52.97       45.69      1.68 o 
  -6   3   8      558.36      574.24     14.82 o 
  -5   3   8       97.28       98.36      2.34 o 
  -4   3   8        6.51        8.80      0.49 o 
  -3   3   8       10.95        9.94      0.51 o 
  -2   3   8       27.53       25.80      1.02 o 
  -1   3   8        0.25        0.67      0.63 o 
   0   3   8       36.95       37.40      1.38 o 
   1   3   8      181.27      198.51      5.02 o 
   2   3   8       33.90       34.86      1.43 o 
   3   3   8       78.33       74.53      2.53 o 
   4   3   8       66.70       68.95      2.66 o 
   5   3   8      283.74      291.55      8.38 o 
   6   3   8      106.91      107.13      3.94 o 
   7   3   8        5.59        5.56      1.02 o 
 -14   4   8      112.76      129.86      6.46 o 
 -13   4   8       50.13       56.88      3.69 o 
 -12   4   8       11.71       11.66      1.44 o 
 -11   4   8        0.19       -0.55      0.77 o 
 -10   4   8      344.78      263.89      8.48 o 
  -9   4   8       36.82       23.75      1.50 o 
  -8   4   8      575.44      567.85     17.05 o 
  -7   4   8      476.37      435.32     11.41 o 
  -6   4   8       10.41        6.65      0.60 o 
  -5   4   8       40.01       32.81      1.12 o 
  -4   4   8        2.87        1.35      0.29 o 
  -3   4   8        0.03        0.40      0.46 o 
  -2   4   8      104.46      115.76      3.05 o 
  -1   4   8       33.82       28.86      1.16 o 
   0   4   8      190.03      182.51      4.62 o 
   1   4   8        1.03        1.55      0.43 o 
   2   4   8       18.65       17.39      1.07 o 
   3   4   8     1566.93     1569.42     44.56 o 
   4   4   8       24.65       21.86      1.28 o 
   5   4   8      804.91      829.74     21.81 o 
   6   4   8      171.14      172.01      5.78 o 
   7   4   8        3.46        3.28      2.14 o 
 -14   5   8      124.35      152.22      7.27 o 
 -13   5   8       19.55       18.10      3.76 o 
 -12   5   8        0.82        1.37      0.52 o 
 -11   5   8       87.49       89.02      3.61 o 
 -10   5   8       38.46       42.69      2.15 o 
  -9   5   8      297.67      233.48      7.58 o 
  -8   5   8       58.33       63.63      2.26 o 
  -7   5   8      377.14      433.85     11.40 o 
  -6   5   8      194.91      197.89      5.48 o 
  -5   5   8       43.71       52.40      1.57 o 
  -4   5   8        2.89        4.01      0.77 o 
  -3   5   8       22.51       22.62      0.94 o 
  -2   5   8       64.13       69.64      2.04 o 
  -1   5   8      147.87      154.88      3.98 o 
   0   5   8      343.03      315.82     10.21 o 
   1   5   8      212.17      216.01      5.45 o 
   2   5   8       42.52       46.41      1.92 o 
   3   5   8      232.91      233.64      6.93 o 
   4   5   8        7.23        6.35      0.79 o 
   5   5   8      183.64      187.94      5.14 o 
   6   5   8        1.46        1.61      1.01 o 
   7   5   8       22.12       19.86      1.98 o 
 -14   6   8        6.27        5.22      1.44 o 
 -13   6   8        0.87        2.74      1.52 o 
 -12   6   8       89.57       92.95      3.89 o 
 -11   6   8        6.50        5.22      1.15 o 
 -10   6   8        0.41        2.35      0.57 o 
  -9   6   8       37.63       31.47      1.71 o 
  -8   6   8       14.95       17.80      1.23 o 
  -7   6   8       89.80       70.93      2.39 o 
  -6   6   8       47.47       34.96      1.95 o 
  -5   6   8       17.38       19.06      1.02 o 
  -4   6   8      315.11      387.31     10.19 o 
  -3   6   8      139.96      148.36      3.78 o 
  -2   6   8      190.82      205.95      5.10 o 
  -1   6   8        0.33        0.65      0.41 o 
   0   6   8      763.63      741.87     17.15 o 
   1   6   8       12.85       12.96      0.97 o 
   2   6   8        5.46        5.77      0.60 o 
   3   6   8      296.62      289.34      7.23 o 
   4   6   8       30.57       28.30      1.46 o 
   5   6   8       29.71       25.27      1.49 o 
   6   6   8       28.14       26.46      1.60 o 
   7   6   8        0.21        0.66      1.06 o 
 -14   7   8       34.77       32.55      3.07 o 
 -13   7   8        0.00        1.73      0.55 o 
 -12   7   8       46.63       54.23      2.79 o 
 -11   7   8        7.99        4.20      0.92 o 
 -10   7   8       17.53       14.34      2.21 o 
  -9   7   8      340.02      330.54      8.99 o 
  -8   7   8      197.42      165.87      4.84 o 
  -7   7   8      169.06      143.65      4.23 o 
  -6   7   8      282.45      265.02      7.40 o 
  -5   7   8      109.44       56.64      2.47 o 
  -4   7   8       46.70       33.02      1.49 o 
  -3   7   8        7.61       11.34      0.79 o 
  -2   7   8       65.24       68.43      2.07 o 
  -1   7   8      250.07      255.21      7.02 o 
   0   7   8      530.65      497.02     11.70 o 
   1   7   8       64.61       64.24      2.33 o 
   2   7   8      243.94      239.76      6.43 o 
   3   7   8      112.29      107.72      3.24 o 
   4   7   8      108.07       99.47      3.13 o 
   5   7   8       66.44       60.54      2.45 o 
   6   7   8        7.13        5.73      1.03 o 
 -13   8   8        0.01        0.57      1.07 o 
 -12   8   8        1.01        2.89      0.83 o 
 -11   8   8      140.83      148.41      5.47 o 
 -10   8   8        7.68        5.59      1.09 o 
  -9   8   8       44.49       35.55      1.67 o 
  -8   8   8       41.57       31.19      1.56 o 
  -7   8   8       31.09       27.28      1.39 o 
  -6   8   8      561.50      488.96     14.90 o 
  -5   8   8       48.21       32.46      1.71 o 
  -4   8   8     1010.97      983.20     29.12 o 
  -3   8   8        9.68       10.34      1.53 o 
  -2   8   8        3.49        4.94      0.64 o 
  -1   8   8      568.75      552.57     13.42 o 
   0   8   8      154.91      150.48      4.00 o 
   1   8   8      183.41      183.43      5.66 o 
   2   8   8       28.09       27.31      1.34 o 
   3   8   8      155.20      159.44      4.43 o 
   4   8   8        8.45        8.82      0.86 o 
   5   8   8        0.15        1.78      1.22 o 
   6   8   8       45.97       41.49      2.07 o 
 -13   9   8       75.34       88.07      3.93 o 
 -12   9   8      115.89      126.79      4.97 o 
 -11   9   8      196.56      209.50      7.26 o 
 -10   9   8      212.86      232.50      6.75 o 
  -9   9   8       37.22       40.34      2.67 o 
  -8   9   8       24.84       20.53      1.29 o 
  -7   9   8       17.50       16.99      1.33 o 
  -6   9   8      165.82      128.06      4.86 o 
  -5   9   8       37.38       35.04      1.80 o 
  -4   9   8      462.09      397.59     12.30 o 
  -3   9   8        9.30        8.05      0.68 o 
  -2   9   8       78.20       84.18      2.89 o 
  -1   9   8       37.71       32.08      1.35 o 
   0   9   8      889.92      920.38     21.22 o 
   1   9   8      311.79      303.78      7.50 o 
   2   9   8      153.95      148.67      4.14 o 
   3   9   8       26.96       25.69      1.94 o 
   4   9   8        6.07        4.88      0.68 o 
   5   9   8        5.30        3.77      0.55 o 
   6   9   8       20.15       23.51      1.59 o 
 -13  10   8        1.08        2.35      0.88 o 
 -12  10   8        2.51        5.49      1.17 o 
 -11  10   8        0.00        0.76      1.09 o 
 -10  10   8      143.85      164.23      5.05 o 
  -9  10   8       25.23       25.95      1.78 o 
  -8  10   8       61.31       46.80      4.03 o 
  -7  10   8       52.58       41.20      2.17 o 
  -6  10   8      237.78      173.59      5.93 o 
  -5  10   8       15.07        9.77      0.81 o 
  -4  10   8       27.62       21.97      1.49 o 
  -3  10   8        7.94       10.06      0.80 o 
  -2  10   8        7.24        9.54      1.07 o 
  -1  10   8       11.99       16.36      1.16 o 
   0  10   8      173.39      169.35      4.48 o 
   1  10   8        3.01        2.72      0.47 o 
   2  10   8      922.64      912.33     21.18 o 
   3  10   8        1.60        1.56      0.85 o 
   4  10   8       16.07       15.62      1.24 o 
   5  10   8        5.37        5.38      1.04 o 
 -12  11   8       27.43       33.84      2.37 o 
 -11  11   8       26.31       25.97      4.17 o 
 -10  11   8       32.64       34.57      2.75 o 
  -9  11   8       86.34       81.52      3.55 o 
  -8  11   8        1.18        1.95      0.66 o 
  -7  11   8        0.54       -0.80      0.80 o 
  -6  11   8        0.48        0.46      0.79 o 
  -5  11   8       26.45       21.40      1.57 o 
  -4  11   8       13.71       11.16      1.81 o 
  -3  11   8        0.71        2.95      0.61 o 
  -2  11   8       20.69       21.57      1.25 o 
  -1  11   8       30.58       28.72      1.55 o 
   0  11   8      143.21      144.22      4.50 o 
   1  11   8       18.33       21.30      1.47 o 
   2  11   8        0.09        1.83      1.00 o 
   3  11   8      139.75      142.32      4.10 o 
   4  11   8      112.37      115.48      3.64 o 
   5  11   8       16.52       14.72      1.19 o 
 -12  12   8        8.06       10.60      1.79 o 
 -11  12   8       76.00       95.81      5.14 o 
 -10  12   8        5.56        3.11      0.88 o 
  -9  12   8       28.59       36.35      2.28 o 
  -8  12   8      118.29      118.60      5.71 o 
  -7  12   8        7.91        5.36      1.67 o 
  -6  12   8       11.16        7.86      1.99 o 
  -5  12   8      146.93      140.16      5.09 o 
  -4  12   8        1.71        1.83      0.50 o 
  -3  12   8        3.14        4.39      0.87 o 
  -2  12   8      109.55      110.01      3.61 o 
  -1  12   8       17.56       21.80      1.46 o 
   0  12   8       46.02       44.11      2.13 o 
   1  12   8      377.93      377.44     13.84 o 
   2  12   8       50.41       53.05      2.10 o 
   3  12   8        8.27       11.14      1.21 o 
   4  12   8       27.51       31.40      1.89 o 
   5  12   8        0.03        1.64      0.63 o 
 -11  13   8        2.06        2.67      1.32 o 
 -10  13   8        1.64        2.93      1.34 o 
  -9  13   8       65.40       77.14      3.54 o 
  -8  13   8       18.87       18.63      1.63 o 
  -7  13   8       21.26       24.09      2.00 o 
  -6  13   8      941.86      903.88     53.45 o 
  -5  13   8       28.05       26.79      1.87 o 
  -4  13   8       54.78       55.69      2.73 o 
  -3  13   8       70.12       63.34      2.93 o 
  -2  13   8       49.88       48.97      2.39 o 
  -1  13   8      247.25      246.60      7.11 o 
   0  13   8       24.34       25.16      1.62 o 
   1  13   8       85.10       83.90      4.12 o 
   2  13   8       58.19       51.47      2.40 o 
   3  13   8       31.42       30.29      1.77 o 
   4  13   8        0.04       -0.33      0.78 o 
 -10  14   8        1.75        3.11      1.55 o 
  -9  14   8       44.57       47.84      3.02 o 
  -8  14   8        3.32        1.26      1.38 o 
  -7  14   8       16.63       15.34      2.19 o 
  -6  14   8      118.08      117.87      4.73 o 
  -5  14   8      355.84      331.30     10.76 o 
  -4  14   8      231.11      228.31      7.78 o 
  -3  14   8      898.54      977.91     34.21 o 
  -2  14   8        0.01        0.66      0.71 o 
  -1  14   8      352.23      356.61      9.90 o 
   0  14   8       35.89       33.61      1.86 o 
   1  14   8       41.10       42.70      2.08 o 
   2  14   8      132.07      147.01      4.85 o 
   3  14   8       13.69        5.40      0.86 o 
  -9  15   8        1.10        1.72      0.89 o 
  -8  15   8        6.16       10.27      1.37 o 
  -7  15   8       14.98       14.89      2.13 o 
  -6  15   8      102.21      110.53      4.50 o 
  -5  15   8      112.49       96.45      4.23 o 
  -4  15   8        0.19        1.69      0.67 o 
  -3  15   8       40.38       30.35      2.28 o 
  -2  15   8      225.87      237.67      8.15 o 
  -1  15   8       64.74       52.94      2.79 o 
   0  15   8        2.40        1.63      1.00 o 
   1  15   8      349.23      368.85     10.36 o 
   2  15   8        8.63        9.66      1.82 o 
  -8  16   8        0.11        0.26      1.87 o 
  -7  16   8       41.36       41.77      2.68 o 
  -6  16   8       71.59       66.72      3.28 o 
  -5  16   8      262.74      264.46      8.96 o 
  -4  16   8       81.75       93.57      4.48 o 
  -3  16   8        5.86       10.22      1.85 o 
  -2  16   8      145.38      130.59      5.10 o 
  -1  16   8      285.33      299.23     12.30 o 
   0  16   8        4.16        4.27      0.97 o 
   1  16   8       14.92       13.42      1.32 o 
  -7  17   8        3.51        2.76      0.77 o 
  -6  17   8        2.03        2.27      1.59 o 
  -5  17   8      279.39      316.09     10.60 o 
  -4  17   8        9.79       13.87      1.27 o 
  -3  17   8      167.02      174.39      6.51 o 
  -2  17   8      298.71      322.97     10.78 o 
  -1  17   8      165.06      156.92      6.04 o 
   0  17   8      344.85      348.02     11.53 o 
  -5  18   8       50.96       57.14      4.11 o 
  -4  18   8        6.59        6.85      1.67 o 
  -3  18   8        0.60        0.17      1.44 o 
  -2  18   8       21.75       19.71      4.32 o 
 -14   1   9       26.62       26.64      2.57 o 
 -13   1   9       12.38       17.80      3.41 o 
 -12   1   9       12.81       15.54      1.42 o 
 -11   1   9       36.80       37.28      2.58 o 
 -10   1   9        0.89        1.72      0.78 o 
  -9   1   9       25.13       22.40      1.35 o 
  -8   1   9      275.23      265.80      8.36 o 
  -7   1   9       72.01       67.33      2.51 o 
  -6   1   9     2300.83     2422.24     54.53 o 
  -5   1   9       80.12       82.49      2.06 o 
  -4   1   9     1301.42     1365.99     28.23 o 
  -3   1   9        3.46        4.78      0.72 o 
  -2   1   9      137.99      152.11      3.88 o 
  -1   1   9       12.22       12.84      0.79 o 
   0   1   9        0.12        0.65      0.69 o 
   1   1   9        0.13        0.21      0.70 o 
   2   1   9        0.76        0.77      0.82 o 
   3   1   9      149.77      148.47      4.67 o 
   4   1   9       58.68       58.92      2.63 o 
   5   1   9      105.64      108.40      3.94 o 
   6   1   9      319.06      328.34      9.50 o 
 -14   2   9        9.84        7.70      1.21 o 
 -13   2   9       18.93       20.65      2.39 o 
 -12   2   9       11.60       13.70      1.68 o 
 -11   2   9        0.01        1.48      0.60 o 
 -10   2   9       40.32       43.07      2.81 o 
  -9   2   9       85.36       75.07      2.94 o 
  -8   2   9      406.85      415.80     12.69 o 
  -7   2   9      141.63      150.11      4.28 o 
  -6   2   9     1874.34     1985.55     44.78 o 
  -5   2   9      816.64      902.30     18.76 o 
  -4   2   9        0.49        1.09      0.34 o 
  -3   2   9        7.47        8.42      0.57 o 
  -2   2   9        5.42        4.57      0.42 o 
  -1   2   9      559.17      597.29     13.88 o 
   0   2   9       20.43       23.63      1.44 o 
   1   2   9       47.71       49.98      2.29 o 
   2   2   9       45.83       44.29      1.99 o 
   3   2   9       23.33       24.60      1.78 o 
   4   2   9      938.74      979.25     25.52 o 
   5   2   9      342.39      367.41     10.38 o 
   6   2   9       31.54       29.61      2.06 o 
 -14   3   9       78.20       87.34      5.05 o 
 -12   3   9       56.03       45.71      3.15 o 
 -11   3   9      134.02      144.42      6.45 o 
 -10   3   9        8.71       10.11      0.99 o 
  -9   3   9       32.51       26.51      1.87 o 
  -8   3   9      881.49      884.42     26.23 o 
  -7   3   9      127.28      134.19      3.90 o 
  -6   3   9      235.99      224.02      6.12 o 
  -5   3   9      134.41      142.85      3.61 o 
  -4   3   9       75.89       75.33      2.14 o 
  -3   3   9        7.66        8.09      0.57 o 
  -2   3   9       17.72       20.50      0.96 o 
  -1   3   9       38.26       39.19      1.42 o 
   0   3   9       33.47       33.14      1.36 o 
   1   3   9      734.75      776.29     18.00 o 
   2   3   9      197.92      193.37      5.70 o 
   3   3   9       25.10       26.83      1.60 o 
   4   3   9      139.38      143.85      4.73 o 
   5   3   9      182.80      190.49      6.00 o 
   6   3   9       88.42       90.44      3.71 o 
 -14   4   9       43.83       39.51      3.33 o 
 -13   4   9       29.22       29.90      2.82 o 
 -12   4   9        7.62        4.44      0.83 o 
 -11   4   9       35.77       33.19      1.99 o 
 -10   4   9      456.87      425.66     18.69 o 
  -9   4   9        0.28        1.31      1.53 o 
  -8   4   9       17.39        9.74      0.85 o 
  -7   4   9       30.85       24.87      1.22 o 
  -6   4   9       44.19       42.16      1.69 o 
  -5   4   9       63.65       55.20      1.92 o 
  -4   4   9       64.28       66.17      2.09 o 
  -3   4   9       34.89       25.22      1.08 o 
  -2   4   9       10.41        8.77      0.66 o 
  -1   4   9       96.13       93.08      2.65 o 
   0   4   9     1125.73     1189.73     27.18 o 
   1   4   9        0.09        1.37      0.44 o 
   2   4   9       42.84       42.66      1.72 o 
   3   4   9      141.28      134.35      4.36 o 
   4   4   9        4.26        2.74      1.58 o 
   5   4   9      102.51      100.36      4.26 o 
   6   4   9       13.25       15.76      1.81 o 
 -14   5   9      315.49      363.93     14.74 o 
 -13   5   9        5.83        4.77      2.01 o 
 -12   5   9        2.29        1.84      0.63 o 
 -11   5   9       11.79        9.84      1.27 o 
 -10   5   9        0.26        1.12      0.58 o 
  -9   5   9      145.05      119.26      4.36 o 
  -8   5   9      365.08      309.23      8.38 o 
  -7   5   9       97.98       79.61      2.60 o 
  -6   5   9       10.32       15.72      1.12 o 
  -5   5   9       21.35       13.61      1.14 o 
  -4   5   9        2.16        5.62      0.71 o 
  -3   5   9       47.44       32.62      1.25 o 
  -2   5   9       47.18       40.05      1.62 o 
  -1   5   9      206.05      210.91      5.28 o 
   0   5   9      224.60      227.12      5.72 o 
   1   5   9      622.86      659.19     17.24 o 
   2   5   9      280.59      290.89      7.26 o 
   3   5   9      170.55      173.16      5.29 o 
   4   5   9       70.68       62.27      2.75 o 
   5   5   9      412.55      426.11     13.64 o 
   6   5   9        5.31        3.21      1.01 o 
 -14   6   9        0.16        2.00      1.64 o 
 -13   6   9       87.71      106.14      5.55 o 
 -12   6   9        2.87        2.08      0.47 o 
 -11   6   9       28.74       32.10      1.96 o 
 -10   6   9        9.74        5.55      1.84 o 
  -9   6   9      219.86      212.65      7.04 o 
  -8   6   9      137.93      119.99      3.72 o 
  -7   6   9       56.61       43.63      1.94 o 
  -6   6   9       19.88       19.72      1.34 o 
  -5   6   9      198.40      197.54      6.46 o 
  -4   6   9      103.80      103.36      3.19 o 
  -3   6   9      302.17      275.90      7.50 o 
  -2   6   9      133.86      125.80      3.39 o 
  -1   6   9       24.05       22.85      1.09 o 
   0   6   9      584.18      596.38     15.62 o 
   1   6   9       51.41       55.92      2.24 o 
   2   6   9        3.08        3.69      0.76 o 
   3   6   9       15.64       15.37      1.09 o 
   4   6   9       17.95       18.05      1.24 o 
   5   6   9        5.95        3.69      0.62 o 
   6   6   9        7.18        5.22      1.73 o 
 -13   7   9        0.45        3.84      0.82 o 
 -12   7   9        4.55        7.74      1.28 o 
 -11   7   9        0.15        0.77      0.78 o 
 -10   7   9      123.80      118.69      4.46 o 
  -9   7   9       46.81       35.79      1.66 o 
  -8   7   9      206.62      177.46      5.16 o 
  -7   7   9        0.26        0.17      0.79 o 
  -6   7   9       29.55       21.51      1.42 o 
  -5   7   9      625.43      493.40     15.03 o 
  -4   7   9       82.06       64.76      2.67 o 
  -3   7   9      288.93      251.41      6.92 o 
  -2   7   9       72.01       56.71      2.09 o 
  -1   7   9      102.21      100.31      2.88 o 
   0   7   9      385.25      372.60      9.01 o 
   1   7   9       25.73       23.14      1.23 o 
   2   7   9       48.47       45.95      1.83 o 
   3   7   9        2.65        2.52      0.76 o 
   4   7   9        5.48        6.00      1.05 o 
   5   7   9       24.46       25.28      2.35 o 
 -13   8   9       77.73       80.20      3.75 o 
 -12   8   9       11.47       13.36      1.35 o 
 -11   8   9       29.10       39.55      2.31 o 
 -10   8   9       29.63       35.99      2.52 o 
  -9   8   9      115.32      105.38      3.96 o 
  -8   8   9       11.35        7.96      1.54 o 
  -7   8   9       16.54       12.35      1.23 o 
  -6   8   9       94.21       54.50      2.43 o 
  -5   8   9       83.12       58.61      2.55 o 
  -4   8   9       26.54       42.89      2.09 o 
  -3   8   9       26.96       20.13      1.10 o 
  -2   8   9       14.78       11.23      0.89 o 
  -1   8   9       38.86       31.65      1.38 o 
   0   8   9       97.54       96.86      2.87 o 
   1   8   9      132.86      134.46      4.30 o 
   2   8   9        4.30        4.72      1.06 o 
   3   8   9       20.91       22.53      1.33 o 
   4   8   9        0.00        2.02      0.78 o 
   5   8   9        5.89        5.66      0.98 o 
 -13   9   9        3.85        3.24      0.98 o 
 -12   9   9        0.16        0.03      1.11 o 
 -11   9   9      244.02      251.64      8.49 o 
 -10   9   9       54.38       55.46      3.41 o 
  -9   9   9       13.28       12.07      1.33 o 
  -8   9   9       10.37       12.51      5.07 o 
  -7   9   9       20.21       20.52      2.15 o 
  -6   9   9       76.15       61.17      2.70 o 
  -5   9   9        0.07        0.83      0.55 o 
  -4   9   9       34.32       49.14      2.35 o 
  -3   9   9      312.71      329.94      8.97 o 
  -2   9   9        1.19        2.09      0.55 o 
  -1   9   9       48.14       46.58      2.04 o 
   0   9   9        2.97        1.65      0.55 o 
   1   9   9      186.08      184.57      6.39 o 
   2   9   9      222.10      226.28      5.96 o 
   3   9   9       21.69       20.90      1.27 o 
   4   9   9       29.81       24.99      1.64 o 
   5   9   9        2.40        1.13      0.56 o 
 -12  10   9       39.04       44.53      2.80 o 
 -11  10   9       66.21       82.79      4.71 o 
 -10  10   9        2.35        4.00      0.77 o 
  -9  10   9       23.14       24.44      2.05 o 
  -8  10   9       84.70       84.15      3.61 o 
  -7  10   9       58.57       56.94      2.71 o 
  -6  10   9        0.39       -0.32      0.78 o 
  -5  10   9      190.91      159.71      5.60 o 
  -4  10   9      154.18      137.53      5.00 o 
  -3  10   9      132.68      129.22      4.75 o 
  -2  10   9       11.14       12.60      1.20 o 
  -1  10   9        0.06        0.50      0.91 o 
   0  10   9       29.37       27.48      1.60 o 
   1  10   9        1.21        3.60      0.58 o 
   2  10   9      903.70      836.98     19.57 o 
   3  10   9       36.75       30.26      1.83 o 
   4  10   9        0.46        1.38      1.00 o 
 -12  11   9        3.34        4.74      1.82 o 
 -11  11   9      305.77      365.77     14.63 o 
 -10  11   9        0.00       -0.89      0.89 o 
  -9  11   9        5.79        8.13      0.84 o 
  -8  11   9        0.14        0.76      1.08 o 
  -7  11   9        0.57        1.11      0.79 o 
  -6  11   9       27.53       24.78      1.76 o 
  -5  11   9        2.54        3.02      0.66 o 
  -4  11   9       35.65       30.47      1.96 o 
  -3  11   9       31.20       29.54      2.39 o 
  -2  11   9       12.66       14.87      1.14 o 
  -1  11   9       26.63       27.58      1.63 o 
   0  11   9       16.52       15.29      1.21 o 
   1  11   9        1.93        2.93      1.26 o 
   2  11   9      468.86      507.51     12.27 o 
   3  11   9       86.52       71.59      2.71 o 
   4  11   9        2.64        3.01      0.62 o 
 -11  12   9       98.79      114.26      8.17 o 
 -10  12   9       26.42       29.24      2.39 o 
  -9  12   9      105.85      110.25      4.49 o 
  -8  12   9       60.40       69.60      3.28 o 
  -7  12   9       14.16       10.73      1.26 o 
  -6  12   9        0.00        0.15      0.74 o 
  -5  12   9        2.38        1.97      0.55 o 
  -4  12   9       50.14       54.41      2.75 o 
  -3  12   9      188.90      186.70      6.56 o 
  -2  12   9       79.13       90.51      3.77 o 
  -1  12   9       80.52       92.78      3.34 o 
   0  12   9       10.35        8.72      0.91 o 
   1  12   9       47.00       38.83      2.01 o 
   2  12   9        3.27        5.55      0.87 o 
   3  12   9        0.86        1.04      0.74 o 
 -11  13   9       17.38       22.23      3.47 o 
 -10  13   9        0.01        1.42      0.76 o 
  -9  13   9        5.65        4.09      0.83 o 
  -8  13   9        6.27        5.58      1.09 o 
  -7  13   9       25.74       22.96      1.85 o 
  -6  13   9      226.86      208.87      7.28 o 
  -5  13   9       12.00        8.11      1.12 o 
  -4  13   9       30.99       32.93      2.18 o 
  -3  13   9       38.25       43.25      2.57 o 
  -2  13   9        0.06        0.83      0.94 o 
  -1  13   9        9.41       12.08      1.30 o 
   0  13   9        2.91        2.23      0.71 o 
   1  13   9       75.21       78.73      3.09 o 
   2  13   9       27.97       22.19      1.83 o 
   3  13   9       98.91       89.45      3.56 o 
 -10  14   9      247.37      306.07     12.72 o 
  -9  14   9        0.26        1.70      0.67 o 
  -8  14   9      190.78      187.76      6.78 o 
  -7  14   9       95.82       96.45      8.94 o 
  -6  14   9       24.58       28.38      2.28 o 
  -5  14   9      188.41      194.85      7.05 o 
  -4  14   9      114.69      120.72      5.05 o 
  -3  14   9      202.58      245.96      8.39 o 
  -2  14   9        0.30        3.38      1.21 o 
  -1  14   9        0.04        1.57      0.96 o 
   0  14   9       35.66       36.77      1.96 o 
   1  14   9       35.61       38.74      2.22 o 
   2  14   9        2.57        4.88      1.77 o 
  -9  15   9      162.61      187.50      8.89 o 
  -8  15   9      109.78      125.68      5.12 o 
  -7  15   9       10.11       12.67      2.28 o 
  -6  15   9       56.52       52.14      3.64 o 
  -5  15   9      199.11      201.36      7.15 o 
  -4  15   9      244.95      280.82      9.43 o 
  -3  15   9       10.26       14.53      1.38 o 
  -2  15   9       21.76       23.10      7.84 o 
  -1  15   9      228.87      239.64      8.36 o 
   0  15   9        7.61        6.47      0.98 o 
   1  15   9       51.17       46.71      2.51 o 
  -8  16   9        0.22       -1.16      1.27 o 
  -7  16   9       46.51       48.25      3.03 o 
  -6  16   9       94.20       83.75      3.95 o 
  -5  16   9      387.71      385.83     14.07 o 
  -4  16   9        1.23        1.53      1.05 o 
  -3  16   9      121.05      131.71      5.26 o 
  -2  16   9      272.27      296.68     16.49 o 
  -1  16   9        1.80        1.65      1.38 o 
   0  16   9       49.59       38.86      2.88 o 
  -5  17   9      184.16      161.60     10.61 o 
  -4  17   9       28.26       23.23      2.06 o 
  -3  17   9        0.79        1.69      1.11 o 
 -14   0  10       14.99        8.55      2.48 o 
 -13   0  10      125.05      129.19      8.79 o 
 -12   0  10      405.05      470.34     25.59 o 
 -10   0  10       50.95       39.92      3.76 o 
  -9   0  10       33.73       35.03      3.33 o 
  -7   0  10     6456.16     6899.53    244.63 o 
  -6   0  10     1040.70     1096.70     39.45 o 
  -5   0  10      683.28      690.37     20.46 o 
  -4   0  10     2473.83     2642.70     76.81 o 
  -3   0  10       71.08       72.58      3.45 o 
  -2   0  10      515.19      542.02     20.10 o 
  -1   0  10       17.98       17.43      1.56 o 
   0   0  10        5.51        3.82      1.05 o 
   1   0  10        2.98        5.82      2.05 o 
   2   0  10        0.18        1.05      1.22 o 
   3   0  10      132.25      140.71      6.61 o 
   4   0  10        6.86        7.72      2.59 o 
   5   0  10       60.97       68.56      4.38 o 
 -14   1  10       17.06       18.09      2.23 o 
 -13   1  10      173.30      207.68      8.96 o 
 -12   1  10        4.59        2.15      2.33 o 
 -11   1  10        1.27        3.08      1.66 o 
 -10   1  10       48.46       46.04      2.94 o 
  -9   1  10      436.86      454.55     17.10 o 
  -8   1  10      311.80      313.30      9.75 o 
  -7   1  10      803.11      837.26     24.80 o 
  -6   1  10      104.90      111.22      2.95 o 
  -5   1  10      275.22      279.34      6.11 o 
  -4   1  10       79.34       76.96      2.47 o 
  -3   1  10      266.13      283.08      6.84 o 
  -2   1  10        3.20        2.76      0.48 o 
  -1   1  10       27.92       31.08      1.70 o 
   0   1  10        2.33        3.23      0.75 o 
   1   1  10       58.51       56.75      2.37 o 
   2   1  10        0.48        0.41      0.58 o 
   3   1  10       13.03       12.28      1.33 o 
   4   1  10        2.36        0.07      0.87 o 
   5   1  10       56.97       57.48      2.75 o 
 -14   2  10        4.16        6.23      1.38 o 
 -13   2  10        0.30        0.65      1.74 o 
 -12   2  10       22.96       21.52      2.41 o 
 -11   2  10       26.94       27.59      2.28 o 
 -10   2  10       80.39       79.62      4.04 o 
  -9   2  10       14.81       12.51      1.66 o 
  -8   2  10      109.93      106.62      4.17 o 
  -7   2  10      107.69      114.54      4.03 o 
  -6   2  10       21.77       24.67      1.20 o 
  -5   2  10      714.17      779.68     23.08 o 
  -4   2  10      617.42      633.43     16.36 o 
  -3   2  10      100.42       98.07      2.72 o 
  -2   2  10       76.20       82.17      2.41 o 
  -1   2  10      540.38      573.69     15.06 o 
   0   2  10      234.12      236.99      7.79 o 
   1   2  10       49.52       48.16      2.16 o 
   2   2  10       40.56       42.54      2.05 o 
   3   2  10       55.87       53.44      2.49 o 
   4   2  10        4.61        3.56      1.13 o 
   5   2  10       27.37       24.44      1.88 o 
 -14   3  10       56.92       62.01      4.19 o 
 -13   3  10       36.24       31.12      2.82 o 
 -12   3  10        4.71        6.86      1.18 o 
 -11   3  10       28.71       30.13      2.36 o 
 -10   3  10        3.81        4.48      2.03 o 
  -9   3  10       29.88       26.24      1.67 o 
  -8   3  10       41.09       39.70      1.89 o 
  -7   3  10      260.39      269.81      8.50 o 
  -6   3  10      251.46      263.89      8.32 o 
  -5   3  10      461.71      486.76     14.74 o 
  -4   3  10      134.50      137.87      3.59 o 
  -3   3  10        4.85        4.82      0.75 o 
  -2   3  10      415.76      419.93      9.96 o 
  -1   3  10      160.33      157.81      4.65 o 
   0   3  10       98.90       97.13      4.10 o 
   1   3  10      450.54      448.10     12.10 o 
   2   3  10       57.05       54.64      2.94 o 
   3   3  10       14.52       17.63      2.06 o 
   4   3  10        8.03        8.58      2.15 o 
   5   3  10        1.31        1.19      1.07 o 
 -14   4  10      254.67      276.70     11.68 o 
 -13   4  10       21.01       32.85      3.25 o 
 -12   4  10       13.83       12.57      1.70 o 
 -11   4  10        4.10        4.77      1.80 o 
 -10   4  10       19.46       22.87      1.89 o 
  -9   4  10       37.14       35.11      1.91 o 
  -8   4  10       35.00       29.70      1.72 o 
  -7   4  10      280.87      272.48      8.61 o 
  -6   4  10       81.51       77.27      3.02 o 
  -5   4  10      182.52      165.90      5.55 o 
  -4   4  10       52.67       40.65      1.66 o 
  -3   4  10      450.77      411.70      9.73 o 
  -2   4  10      150.91      148.78      3.93 o 
  -1   4  10       80.60       89.37      2.98 o 
   0   4  10      301.76      298.11      8.23 o 
   1   4  10      179.65      182.86      5.51 o 
   2   4  10        7.33        5.59      0.83 o 
   3   4  10      153.36      158.30      5.11 o 
   4   4  10       27.23       24.90      2.32 o 
   5   4  10      279.67      287.10      8.60 o 
 -14   5  10      332.72      414.34     23.37 o 
 -13   5  10        1.17        2.90      0.92 o 
 -12   5  10        4.18        3.04      0.97 o 
 -11   5  10        1.10        0.98      0.46 o 
 -10   5  10       49.67       52.83      3.11 o 
  -9   5  10      128.45      128.19      4.62 o 
  -8   5  10       36.87       32.28      2.96 o 
  -7   5  10      127.48      113.22      4.08 o 
  -6   5  10      347.86      312.99      9.80 o 
  -5   5  10        2.30        0.03      0.65 o 
  -4   5  10        0.46        1.95      0.78 o 
  -3   5  10      117.70       88.53      2.89 o 
  -2   5  10        4.59        4.69      0.68 o 
  -1   5  10      200.46      180.44      5.25 o 
   0   5  10        0.04        1.01      0.62 o 
   1   5  10       48.26       45.14      1.84 o 
   2   5  10       99.38       91.18      3.99 o 
   3   5  10       41.68       42.49      2.27 o 
   4   5  10      175.82      170.53      5.50 o 
   5   5  10       41.92       37.14      2.44 o 
 -13   6  10       31.14       27.60      2.83 o 
 -12   6  10       41.79       41.10      4.18 o 
 -11   6  10      304.87      315.95     10.22 o 
 -10   6  10        0.07        2.22      1.40 o 
  -9   6  10        6.65        8.54      1.33 o 
  -8   6  10       24.71       31.40      1.79 o 
  -7   6  10       11.87       10.94      1.14 o 
  -6   6  10      342.84      319.04     10.05 o 
  -5   6  10      187.15      187.87      6.25 o 
  -4   6  10        0.01        2.57      0.73 o 
  -3   6  10       63.03       40.84      1.72 o 
  -2   6  10      291.32      274.49      7.61 o 
  -1   6  10        4.46        5.11      0.71 o 
   0   6  10      195.12      207.28      6.04 o 
   1   6  10      390.95      383.08      9.38 o 
   2   6  10        1.12        0.83      1.17 o 
   3   6  10        5.21        4.42      0.94 o 
   4   6  10       49.06       49.54      3.44 o 
   5   6  10        0.34       -0.72      1.08 o 
 -13   7  10        1.64        1.35      0.66 o 
 -12   7  10       25.52       27.32      2.00 o 
 -11   7  10       22.67       22.34      1.84 o 
 -10   7  10      135.02      156.05      6.94 o 
  -9   7  10      412.88      380.80     14.72 o 
  -8   7  10      528.92      480.43     14.79 o 
  -7   7  10        6.33        7.73      0.98 o 
  -6   7  10       21.31       18.35      1.60 o 
  -5   7  10      301.85      230.68      7.53 o 
  -4   7  10       41.25       37.83      1.97 o 
  -3   7  10       56.55       35.29      1.62 o 
  -2   7  10       20.75       14.82      1.11 o 
  -1   7  10       24.52       23.24      1.32 o 
   0   7  10       84.50       79.29      2.87 o 
   1   7  10       35.16       31.27      1.54 o 
   2   7  10        1.25        2.09      0.87 o 
   3   7  10        0.01        1.92      1.35 o 
   4   7  10      188.04      194.18      6.16 o 
 -13   8  10       69.30       65.21      4.24 o 
 -12   8  10        2.76        3.10      0.79 o 
 -11   8  10      119.58      123.23      8.35 o 
 -10   8  10       66.71       65.13      4.34 o 
  -9   8  10      148.65      139.36      6.30 o 
  -8   8  10      148.99      122.37      5.69 o 
  -7   8  10        4.20        1.89      1.30 o 
  -6   8  10       24.12       21.34      1.93 o 
  -5   8  10       11.81       14.66      1.35 o 
  -4   8  10      256.06      238.84      7.85 o 
  -3   8  10       19.77       13.73      1.27 o 
  -2   8  10        2.02        1.42      0.46 o 
  -1   8  10       19.14       18.81      1.45 o 
   0   8  10        0.66        0.39      0.67 o 
   1   8  10       13.18       12.48      0.90 o 
   2   8  10        1.95        3.21      0.68 o 
   3   8  10       59.51       63.66      2.45 o 
   4   8  10       18.86       17.71      2.40 o 
 -12   9  10        0.07        2.84      1.60 o 
 -11   9  10       20.03       21.33      3.09 o 
 -10   9  10        5.72        4.27      1.13 o 
  -9   9  10        4.15        3.40      0.95 o 
  -8   9  10      392.12      363.45     11.56 o 
  -7   9  10       91.31       74.30      3.27 o 
  -6   9  10      138.47      129.68      4.81 o 
  -5   9  10        0.03        0.66      0.95 o 
  -4   9  10       29.38       23.04      1.71 o 
  -3   9  10      184.64      196.33      9.06 o 
  -2   9  10       12.83       14.19      1.26 o 
  -1   9  10       16.82       18.28      1.21 o 
   0   9  10       62.52       69.83      2.76 o 
   1   9  10       57.85       52.41      2.27 o 
   2   9  10        7.30        8.26      1.55 o 
   3   9  10        3.25        4.84      0.85 o 
   4   9  10        7.35        3.76      0.94 o 
 -12  10  10       42.05       46.86      3.47 o 
 -11  10  10        7.00        7.64      2.32 o 
 -10  10  10       82.97       85.08      5.85 o 
  -9  10  10       84.33       79.10      4.95 o 
  -8  10  10        2.73        4.06      1.17 o 
  -7  10  10       27.58       26.03      1.98 o 
  -6  10  10       98.02       87.24      3.67 o 
  -5  10  10        4.46        3.85      0.87 o 
  -4  10  10       21.12       23.91      1.79 o 
  -3  10  10       34.51       31.48      2.00 o 
  -2  10  10       32.55       27.20      1.56 o 
  -1  10  10       82.54       78.83      2.97 o 
   0  10  10        1.23        2.04      0.63 o 
   1  10  10        2.29        3.05      0.60 o 
   2  10  10      346.84      323.75      8.22 o 
   3  10  10        3.68        1.92      0.77 o 
 -11  11  10        0.02        1.82      0.58 o 
 -10  11  10       33.70       33.98      4.38 o 
  -9  11  10       20.76       19.85      1.85 o 
  -8  11  10        0.00        1.44      0.80 o 
  -7  11  10        0.86        2.28      0.91 o 
  -6  11  10       67.00       66.80      3.10 o 
  -5  11  10       28.84       28.69      1.95 o 
  -4  11  10        6.36        4.47      0.82 o 
  -3  11  10       19.70       21.18      2.34 o 
  -2  11  10      102.16      118.54      4.64 o 
  -1  11  10       93.76      100.59      3.53 o 
   0  11  10        8.23        9.55      1.19 o 
   1  11  10        8.91        9.10      0.93 o 
   2  11  10       52.35       60.33      3.71 o 
   3  11  10       95.59       97.36      4.33 o 
 -11  12  10        2.32        1.75      3.23 o 
 -10  12  10       15.61       11.99      2.05 o 
  -9  12  10       17.68       22.57      2.17 o 
  -8  12  10        6.83        3.93      1.10 o 
  -7  12  10       46.94       51.22      2.70 o 
  -6  12  10        2.81        1.43      1.55 o 
  -5  12  10        2.67        3.65      0.80 o 
  -4  12  10        1.77        1.57      1.30 o 
  -3  12  10        7.40       15.03      1.49 o 
  -2  12  10      152.74      164.16      7.43 o 
  -1  12  10       70.85       79.34      3.06 o 
   0  12  10       87.28       87.39      3.29 o 
   1  12  10      126.45      106.64      3.91 o 
   2  12  10      365.35      354.86     10.11 o 
 -10  13  10       22.27       20.34      2.00 o 
  -9  13  10      430.71      477.36     15.15 o 
  -8  13  10       67.24       78.26      3.66 o 
  -7  13  10       25.69       30.27      2.13 o 
  -6  13  10        0.96        2.41      0.58 o 
  -5  13  10        2.30        2.64      0.67 o 
  -4  13  10       64.10       73.29      3.38 o 
  -3  13  10        0.40        3.08      0.63 o 
  -2  13  10       45.09       49.18      2.82 o 
  -1  13  10       73.81       89.82      3.96 o 
   0  13  10       32.70       32.88      1.99 o 
   1  13  10      168.84      178.43      6.62 o 
  -9  14  10      370.28      420.91     14.44 o 
  -8  14  10        5.12        2.19      3.09 o 
  -7  14  10       45.48       48.47      2.85 o 
  -6  14  10        0.01        1.74      0.41 o 
  -5  14  10       48.81       44.44      3.15 o 
  -4  14  10        1.72        1.33      1.57 o 
  -3  14  10      116.89      133.45      5.21 o 
  -2  14  10       13.72       13.68      2.03 o 
  -1  14  10        8.71       11.23      1.43 o 
   0  14  10        0.18        1.37      1.56 o 
  -8  15  10        0.02        3.61      1.19 o 
  -7  15  10       66.24       68.03      3.61 o 
  -6  15  10      137.25      153.71      5.94 o 
  -5  15  10       80.95       78.16      3.81 o 
  -4  15  10        5.69        6.29      1.23 o 
  -3  15  10       20.81       21.43      2.34 o 
  -2  15  10       15.71       11.77      1.60 o 
  -1  15  10        8.72        9.70      1.46 o 
  -6  16  10      205.80      200.65     12.69 o 
  -5  16  10       72.23       52.39      3.33 o 
  -4  16  10       40.31       35.82      2.62 o 
  -3  16  10       10.17       12.68      3.54 o 
 -14   1  11        3.00       -0.06      1.47 o 
 -13   1  11      117.95      128.28      6.26 o 
 -12   1  11       48.66       46.60      3.30 o 
 -11   1  11        2.50        2.54      0.80 o 
 -10   1  11       71.08       74.72      5.81 o 
  -9   1  11        6.53        6.99      1.37 o 
  -8   1  11       31.21       31.21      2.53 o 
  -7   1  11      726.81      757.19     27.60 o 
  -6   1  11      179.78      180.71      7.24 o 
  -5   1  11      557.99      588.30     17.62 o 
  -4   1  11      247.41      255.82      7.05 o 
  -3   1  11      116.91      116.02      3.62 o 
  -2   1  11        0.06        0.74      0.60 o 
  -1   1  11       85.85       83.74      3.04 o 
   0   1  11        0.51        0.80      1.29 o 
   1   1  11      252.19      254.21      7.36 o 
   2   1  11        8.86        8.23      1.47 o 
   3   1  11       13.22       14.32      1.76 o 
   4   1  11        7.37        6.35      1.55 o 
 -14   2  11        0.13        1.47      1.51 o 
 -13   2  11       13.78       10.89      2.74 o 
 -12   2  11      101.45      121.59      5.94 o 
 -11   2  11        7.47        4.97      1.14 o 
 -10   2  11       17.98       17.87      1.79 o 
  -9   2  11       14.06       13.43      1.42 o 
  -8   2  11       23.72       19.33      1.80 o 
  -7   2  11       52.74       53.59      2.89 o 
  -6   2  11      488.96      549.37     28.74 o 
  -5   2  11      689.94      722.92     21.58 o 
  -4   2  11      101.45       93.51      2.66 o 
  -3   2  11      229.93      232.98      6.54 o 
  -2   2  11      395.12      387.71     10.46 o 
  -1   2  11        1.47        1.66      0.81 o 
   0   2  11      214.88      210.00      6.21 o 
   1   2  11      167.56      159.86      5.01 o 
   2   2  11       28.80       26.77      1.68 o 
   3   2  11       18.82       19.83      1.64 o 
   4   2  11        1.74        2.13      0.84 o 
 -14   3  11      247.61      281.25     13.40 o 
 -13   3  11      191.85      196.82      8.72 o 
 -12   3  11      287.29      310.42     12.53 o 
 -11   3  11        3.65        2.07      1.11 o 
 -10   3  11        3.72        6.21      1.34 o 
  -9   3  11      198.04      185.77      7.72 o 
  -8   3  11        0.02        0.30      0.76 o 
  -7   3  11      540.44      566.75     21.02 o 
  -6   3  11       64.72       64.59      2.68 o 
  -5   3  11      323.55      332.68     10.38 o 
  -4   3  11       20.33       15.16      1.17 o 
  -3   3  11      713.02      752.28     19.44 o 
  -2   3  11      172.61      184.83      5.42 o 
  -1   3  11      453.35      439.77     13.69 o 
   0   3  11        0.04        0.63      0.74 o 
   1   3  11      225.14      224.75      7.69 o 
   2   3  11       16.33       18.64      1.51 o 
   3   3  11        6.47        5.42      1.63 o 
   4   3  11       22.27       25.52      2.03 o 
 -13   4  11       38.01       38.82      4.38 o 
 -12   4  11        9.26        5.77      1.70 o 
 -11   4  11       44.30       36.23      2.71 o 
 -10   4  11      153.37      158.94      6.88 o 
  -9   4  11       11.46       14.10      1.37 o 
  -8   4  11      190.52      199.34      8.15 o 
  -7   4  11        4.42        3.83      1.08 o 
  -6   4  11      307.35      324.07     10.17 o 
  -5   4  11      101.81       89.59      3.84 o 
  -4   4  11       10.81       16.47      1.08 o 
  -3   4  11      478.39      520.06     13.68 o 
  -2   4  11       90.23       82.04      2.56 o 
  -1   4  11      132.46      115.04      4.35 o 
   0   4  11      752.78      778.47     20.40 o 
   1   4  11       19.45       18.17      1.61 o 
   2   4  11        3.89        3.45      0.71 o 
   3   4  11        3.36        3.52      0.72 o 
   4   4  11       87.45       82.56      3.55 o 
 -13   5  11      105.25      117.34      5.99 o 
 -12   5  11        1.00       -0.64      1.75 o 
 -11   5  11       11.62       15.09      2.68 o 
 -10   5  11      166.16      181.15      7.68 o 
  -9   5  11        0.05       -0.06      1.37 o 
  -8   5  11       76.98       75.10      5.30 o 
  -7   5  11      106.55      111.51      4.11 o 
  -6   5  11      134.40      138.34      4.91 o 
  -5   5  11      139.02      122.02      4.41 o 
  -4   5  11      420.84      423.65     16.02 o 
  -3   5  11      505.17      481.82     12.76 o 
  -2   5  11        3.84        4.00      0.90 o 
  -1   5  11      784.68      778.17     23.48 o 
   0   5  11       79.03       77.39      2.91 o 
   1   5  11       59.26       55.61      2.47 o 
   2   5  11        8.75        9.85      1.28 o 
   3   5  11        0.10       -0.90      0.97 o 
 -13   6  11        0.65        0.87      2.15 o 
 -12   6  11        0.40        0.89      1.17 o 
 -11   6  11        8.29       13.06      4.15 o 
 -10   6  11        5.17        5.27      1.05 o 
  -9   6  11       15.44       11.15      1.89 o 
  -8   6  11       12.84       11.81      1.58 o 
  -7   6  11        0.00        1.02      0.66 o 
  -6   6  11       35.16       26.12      1.74 o 
  -5   6  11        5.91        5.19      0.77 o 
  -4   6  11        1.03        1.27      0.66 o 
  -3   6  11       11.12       17.56      1.17 o 
  -2   6  11        1.00        1.56      0.52 o 
  -1   6  11       18.58       22.11      1.51 o 
   0   6  11      118.67      113.44      3.83 o 
   1   6  11        3.83        5.33      1.01 o 
   2   6  11        4.61        2.27      0.61 o 
   3   6  11       10.45        7.44      1.23 o 
 -13   7  11       35.17       42.59      4.98 o 
 -12   7  11       13.13       14.05      2.06 o 
 -11   7  11       50.62       55.31      4.74 o 
 -10   7  11      251.49      289.57     11.65 o 
  -9   7  11       49.12       47.59      3.05 o 
  -8   7  11        2.41        3.15      0.72 o 
  -7   7  11       17.63       13.53      2.12 o 
  -6   7  11       81.53       56.90      2.70 o 
  -5   7  11       44.64       37.82      2.16 o 
  -4   7  11        1.00        1.07      0.76 o 
  -3   7  11       28.26       21.21      1.58 o 
  -2   7  11        4.47        7.45      1.06 o 
  -1   7  11        2.56        0.64      0.66 o 
   0   7  11        2.61        2.62      0.64 o 
   1   7  11        1.49        2.50      0.80 o 
   2   7  11      102.62       96.51      3.60 o 
   3   7  11       26.63       23.32      2.24 o 
 -12   8  11        9.26        8.11      1.59 o 
 -11   8  11      105.24      119.93      5.79 o 
 -10   8  11       75.31       85.18      4.51 o 
  -9   8  11      265.80      278.71     11.25 o 
  -8   8  11       38.67       32.40      2.39 o 
  -7   8  11       37.04       26.38      1.75 o 
  -6   8  11      197.14      172.18      6.02 o 
  -5   8  11       63.90       58.80      2.79 o 
  -4   8  11      281.53      295.89     11.78 o 
  -3   8  11       95.57       91.03      3.76 o 
  -2   8  11        0.55        1.27      0.47 o 
  -1   8  11        0.75        2.11      0.41 o 
   0   8  11        0.22        1.49      0.56 o 
   1   8  11        0.36        1.22      0.80 o 
   2   8  11       37.23       42.50      2.41 o 
   3   8  11       15.53       18.36      1.90 o 
 -12   9  11       11.92        8.37      2.11 o 
 -11   9  11       34.12       34.06      2.89 o 
 -10   9  11       73.98       82.94      4.48 o 
  -9   9  11       11.59       11.64      2.54 o 
  -8   9  11       71.91       65.05      2.97 o 
  -7   9  11      137.41      139.47      6.27 o 
  -6   9  11      171.39      152.23      7.20 o 
  -5   9  11        2.69        2.53      1.22 o 
  -4   9  11       59.72       58.00      2.76 o 
  -3   9  11       17.68       17.28      1.38 o 
  -2   9  11        8.34        7.47      1.87 o 
  -1   9  11      142.36      149.87      4.73 o 
   0   9  11      215.83      250.97      7.33 o 
   1   9  11        1.60        2.78      0.74 o 
   2   9  11       38.22       33.86      3.24 o 
 -11  10  11        7.81        5.68      1.93 o 
 -10  10  11       13.06       19.33      2.39 o 
  -9  10  11       18.04       15.40      1.91 o 
  -8  10  11       46.61       53.61      2.91 o 
  -7  10  11      155.50      135.10      5.03 o 
  -6  10  11       24.14       18.04      1.93 o 
  -5  10  11       11.39        8.12      1.22 o 
  -4  10  11        2.35        1.15      0.74 o 
  -3  10  11      289.78      328.36     10.65 o 
  -2  10  11       56.42       59.24      2.83 o 
  -1  10  11       42.03       43.33      2.07 o 
   0  10  11       45.41       54.81      2.45 o 
   1  10  11       55.00       60.94      2.75 o 
   2  10  11        0.41        2.25      1.02 o 
 -11  11  11       11.50        8.45      3.27 o 
 -10  11  11       20.75       22.17      3.75 o 
  -9  11  11        5.32        7.64      1.81 o 
  -8  11  11      122.65      118.75      4.71 o 
  -7  11  11        0.42        2.15      0.85 o 
  -6  11  11        0.11        0.53      1.01 o 
  -5  11  11        0.03        1.28      0.78 o 
  -4  11  11      161.22      161.26      5.91 o 
  -3  11  11        0.28       -0.91      0.91 o 
  -2  11  11      193.49      208.91      7.32 o 
  -1  11  11       34.99       35.84      2.29 o 
   0  11  11       25.72       28.35      2.68 o 
   1  11  11       54.35       51.92      2.68 o 
 -10  12  11        0.07       -0.89      1.38 o 
  -9  12  11        0.29        0.78      0.95 o 
  -8  12  11      171.68      182.86      6.67 o 
  -7  12  11       31.01       34.17      3.10 o 
  -6  12  11       28.44       25.49      2.04 o 
  -5  12  11      205.77      219.33      7.66 o 
  -4  12  11        0.15        1.24      1.10 o 
  -3  12  11      512.77      516.47     20.11 o 
  -2  12  11        0.09        1.16      0.67 o 
  -1  12  11       12.71       14.47      1.41 o 
   0  12  11       19.09       22.53      1.80 o 
  -9  13  11       94.15      107.01      4.65 o 
  -8  13  11        0.65        0.63      0.70 o 
  -7  13  11       11.63       11.18      1.49 o 
  -6  13  11        2.33        4.60      1.06 o 
  -5  13  11        0.08       -0.68      1.31 o 
  -4  13  11       60.38       82.16      4.35 o 
  -3  13  11       10.25        7.36      1.48 o 
  -2  13  11       34.67       29.91      2.40 o 
  -1  13  11       35.18       39.01      2.66 o 
  -8  14  11       73.56       74.92      3.91 o 
  -7  14  11       18.78       20.30      2.09 o 
  -6  14  11        4.42        5.72      1.02 o 
  -5  14  11        3.34        2.82      0.87 o 
  -4  14  11       17.58       21.35      2.17 o 
  -3  14  11        3.34        0.89      1.00 o 
  -2  14  11       30.84       30.41      2.31 o 
 -12   0  12      523.63      573.92     30.79 o 
 -11   0  12      329.37      373.97     20.63 o 
 -10   0  12      400.87      412.28     22.36 o 
  -9   0  12       25.86       20.15      2.68 o 
  -5   0  12        1.21        1.15      0.46 o 
  -4   0  12       44.76       44.94      2.72 o 
  -3   0  12       15.51       12.04      2.16 o 
  -2   0  12       39.62       35.09      2.57 o 
  -1   0  12       53.27       56.60      4.77 o 
   0   0  12      577.48      581.41     22.00 o 
   1   0  12      313.01      312.90     12.66 o 
   2   0  12        0.32        2.37      2.02 o 
   3   0  12       59.27       59.69      4.17 o 
 -13   1  12      138.21      153.23      7.17 o 
 -12   1  12      135.51      152.61      7.01 o 
 -11   1  12       34.51       31.90      2.67 o 
 -10   1  12        8.90        8.53      3.00 o 
  -9   1  12       47.82       45.09      4.05 o 
  -8   1  12        1.20        2.48      1.33 o 
  -6   1  12       71.15       69.45      4.79 o 
  -5   1  12        0.74        1.83      0.73 o 
  -4   1  12       59.93       55.34      3.41 o 
  -3   1  12       68.35       71.00      3.77 o 
  -2   1  12       91.18       88.10      3.13 o 
  -1   1  12       16.19       14.44      1.19 o 
   0   1  12       60.87       57.55      2.49 o 
   1   1  12      670.54      709.36     18.84 o 
   2   1  12      280.77      287.15      8.46 o 
   3   1  12       73.96       73.35      3.31 o 
 -13   2  12       50.65       48.25      3.46 o 
 -12   2  12        5.82        5.42      1.36 o 
 -11   2  12       13.09       15.30      1.65 o 
 -10   2  12       69.72       71.15      5.46 o 
  -9   2  12       14.21       12.06      2.44 o 
  -7   2  12       33.84       31.88      2.19 o 
  -6   2  12       77.86       69.23      4.96 o 
  -5   2  12      105.03       99.01      5.64 o 
  -4   2  12        6.96        4.82      1.45 o 
  -3   2  12      162.96      167.12      5.07 o 
  -2   2  12       17.44       17.99      1.32 o 
  -1   2  12      107.03      106.41      3.64 o 
   0   2  12      339.98      348.32      9.76 o 
   1   2  12      234.54      230.22      6.92 o 
   2   2  12      139.55      139.67      4.82 o 
   3   2  12        6.43        5.62      0.97 o 
 -13   3  12       77.03       89.02      5.09 o 
 -12   3  12        0.60        2.24      1.32 o 
 -11   3  12       36.73       44.86      4.49 o 
 -10   3  12       26.43       30.20      3.51 o 
  -9   3  12       27.26       26.37      3.22 o 
  -8   3  12       26.55       25.68      2.05 o 
  -7   3  12      966.67     1027.26     52.80 o 
  -6   3  12      114.51      114.90      5.20 o 
  -5   3  12      100.41      105.93      4.24 o 
  -3   3  12      389.26      389.93     12.22 o 
  -2   3  12      207.26      195.43      6.65 o 
  -1   3  12       37.00       38.96      2.39 o 
   0   3  12      281.24      280.89      8.40 o 
   1   3  12      195.75      195.07      6.94 o 
   2   3  12       32.78       26.27      2.28 o 
 -13   4  12       77.28       87.34      7.13 o 
 -12   4  12       52.27       54.27      5.30 o 
 -11   4  12       40.98       41.97      4.35 o 
 -10   4  12        0.00       -0.12      1.57 o 
  -9   4  12       54.36       56.79      4.87 o 
  -8   4  12        4.93        4.07      1.57 o 
  -7   4  12      234.15      221.50      8.96 o 
  -6   4  12      683.56      747.39     27.51 o 
  -5   4  12      127.76      105.33      4.93 o 
  -4   4  12      245.69      253.68      8.24 o 
  -3   4  12      479.09      477.25     14.75 o 
  -2   4  12      149.29      139.52      8.22 o 
  -1   4  12       82.66       73.18      2.83 o 
   0   4  12      338.47      342.45      9.63 o 
   1   4  12       94.19       86.28      3.35 o 
   2   4  12        1.70        1.88      0.68 o 
 -13   5  12       60.46       58.80      5.90 o 
 -12   5  12       61.75       61.40      5.90 o 
 -11   5  12       25.01       21.54      2.81 o 
 -10   5  12      272.15      303.41     17.28 o 
  -9   5  12       35.27       36.70      2.67 o 
  -8   5  12       42.23       39.62      3.91 o 
  -7   5  12       56.22       55.44      3.39 o 
  -6   5  12        5.48        5.57      1.33 o 
  -5   5  12       32.08       26.84      1.75 o 
  -4   5  12      149.98      149.73      5.31 o 
  -3   5  12      270.19      261.80     10.55 o 
  -2   5  12        6.61        4.70      0.58 o 
  -1   5  12      485.56      505.95     15.74 o 
   0   5  12        0.12        1.48      0.81 o 
   1   5  12        7.25        4.11      0.80 o 
   2   5  12        5.05        5.07      1.00 o 
 -12   6  12      197.82      220.98     13.57 o 
 -11   6  12       46.21       41.09      4.32 o 
 -10   6  12        6.49        6.46      1.30 o 
  -9   6  12       51.44       45.57      3.03 o 
  -8   6  12        0.38        0.90      0.99 o 
  -7   6  12      195.93      208.90      8.79 o 
  -6   6  12       21.08       23.98      1.88 o 
  -5   6  12        0.44        2.39      1.03 o 
  -4   6  12        0.10        0.77      0.71 o 
  -3   6  12       21.00       16.04      1.39 o 
  -2   6  12       83.99       87.36      3.69 o 
  -1   6  12      621.23      620.04     19.06 o 
   0   6  12       30.29       27.94      4.21 o 
   1   6  12       30.85       34.85      2.48 o 
   2   6  12        1.26        0.13      0.85 o 
 -12   7  12       24.43       20.94      3.67 o 
 -11   7  12       33.81       33.74      4.31 o 
 -10   7  12       35.50       41.28      3.06 o 
  -9   7  12      149.04      175.42      7.72 o 
  -8   7  12        1.40        1.96      1.86 o 
  -7   7  12       57.04       68.65      3.12 o 
  -6   7  12       22.16       21.19      1.65 o 
  -5   7  12       25.83       23.63      1.74 o 
  -4   7  12        9.18       10.57      2.15 o 
  -3   7  12        0.92        0.88      1.07 o 
  -2   7  12      210.40      216.01      7.34 o 
  -1   7  12       17.25       19.23      2.03 o 
   0   7  12       51.58       50.72      3.01 o 
   1   7  12       71.70       82.56      4.00 o 
 -12   8  12      179.59      208.20     13.08 o 
 -11   8  12      212.93      235.78      9.95 o 
 -10   8  12        9.64       16.75      3.40 o 
  -9   8  12        0.53        1.03      1.16 o 
  -8   8  12      101.17      100.57      5.55 o 
  -7   8  12        4.28        5.80      1.08 o 
  -6   8  12      137.56      148.75      5.42 o 
  -5   8  12       33.22       35.99      2.16 o 
  -4   8  12       61.15       62.68      2.95 o 
  -3   8  12        3.73        3.72      0.88 o 
  -2   8  12        4.55        7.13      2.14 o 
  -1   8  12        0.53        0.88      0.59 o 
   0   8  12        5.81        4.96      0.89 o 
   1   8  12       31.29       28.69      2.45 o 
 -11   9  12       15.96       12.10      1.56 o 
 -10   9  12        8.55       10.45      4.83 o 
  -9   9  12       25.81       28.99      2.75 o 
  -8   9  12       75.86       65.76      3.89 o 
  -7   9  12        6.19        7.44      1.17 o 
  -6   9  12       69.17       67.35      3.16 o 
  -5   9  12        0.57        0.02      1.12 o 
  -4   9  12        6.59        5.00      0.78 o 
  -3   9  12       34.23       35.89      2.23 o 
  -2   9  12       39.90       37.15      2.31 o 
  -1   9  12       18.98       19.58      1.66 o 
   0   9  12      156.45      166.02      6.30 o 
 -10  10  12        8.00        7.46      1.08 o 
  -9  10  12       19.86       20.53      2.22 o 
  -8  10  12      234.11      259.97      8.81 o 
  -7  10  12        7.35        6.98      1.31 o 
  -6  10  12        7.13        6.63      1.91 o 
  -5  10  12       56.11       53.60      2.84 o 
  -4  10  12        8.57        4.58      0.95 o 
  -3  10  12        4.02        4.20      1.29 o 
  -2  10  12       12.18        9.66      2.97 o 
  -1  10  12        3.36        0.08      1.06 o 
   0  10  12       34.81       35.30      2.24 o 
 -10  11  12       25.62       24.30      3.63 o 
  -9  11  12       84.04       85.54      4.95 o 
  -8  11  12      276.92      305.62     10.23 o 
  -7  11  12      120.28      123.80      5.67 o 
  -6  11  12       13.98       10.12      1.36 o 
  -5  11  12       44.12       34.91      2.49 o 
  -4  11  12       56.30       53.02      2.99 o 
  -3  11  12      364.83      393.18     12.71 o 
  -2  11  12       15.05       15.41      3.34 o 
  -1  11  12        8.85        7.86      1.16 o 
  -9  12  12        0.55        2.33      1.02 o 
  -8  12  12     1113.40     1296.31     38.79 o 
  -7  12  12        5.80        6.52      1.52 o 
  -6  12  12      142.12      158.60      6.02 o 
  -5  12  12      207.65      202.59      7.33 o 
  -4  12  12        0.66        3.13      0.93 o 
  -3  12  12        5.84        5.63      1.49 o 
  -2  12  12        0.02        0.80      0.72 o 
  -7  13  12       47.63       54.77      3.25 o 
  -6  13  12       32.51       36.24      3.07 o 
  -5  13  12        7.63        8.51      2.02 o 
  -4  13  12       20.56       24.94      2.87 o 
 -12   1  13       11.80       10.38      2.46 o 
 -11   1  13      124.35      133.38      8.93 o 
  -4   1  13        3.17        2.80      0.66 o 
  -3   1  13        2.22        2.55      0.97 o 
  -2   1  13        9.64        8.79      0.87 o 
  -1   1  13       36.55       34.16      1.97 o 
   0   1  13       19.78       19.36      2.23 o 
   1   1  13      193.15      195.41      6.19 o 
 -12   2  13       28.77       33.52      4.07 o 
 -11   2  13       67.24       75.22      5.95 o 
 -10   2  13       22.79       17.56      2.80 o 
  -6   2  13       21.79       22.26      2.46 o 
  -5   2  13       98.32       88.52      6.28 o 
  -4   2  13       10.45        9.47      3.10 o 
  -3   2  13       17.02       14.11      1.29 o 
  -2   2  13        1.25        1.43      0.74 o 
  -1   2  13        0.11       -0.01      0.96 o 
   0   2  13      220.29      207.15      6.39 o 
   1   2  13       13.83       10.48      2.28 o 
 -11   3  13      123.72      135.90      9.01 o 
 -10   3  13      109.55      111.88      7.86 o 
  -9   3  13      579.39      628.57     33.23 o 
  -7   3  13      379.24      383.61     20.83 o 
  -6   3  13        0.92       -0.91      1.21 o 
  -5   3  13        1.31        0.93      1.06 o 
  -4   3  13       67.11       55.44      4.60 o 
  -3   3  13        1.06        2.13      0.91 o 
  -2   3  13        1.51        0.09      1.43 o 
  -1   3  13       40.05       34.59      1.96 o 
   0   3  13       69.14       56.66      2.76 o 
   1   3  13      115.80      111.06      4.11 o 
 -12   4  13        3.04        4.53      1.85 o 
 -11   4  13        8.29        4.49      1.61 o 
 -10   4  13        0.10        4.37      1.95 o 
  -9   4  13      193.90      221.02     13.12 o 
  -8   4  13        0.15        0.71      1.54 o 
  -7   4  13       36.30       36.21      3.48 o 
  -6   4  13     1049.52     1132.58     58.40 o 
  -5   4  13      117.24       98.85      4.82 o 
  -4   4  13        5.19        4.39      0.97 o 
  -3   4  13       52.05       53.50      3.33 o 
  -2   4  13       51.23       53.37      4.68 o 
  -1   4  13       35.86       38.25      2.46 o 
   0   4  13        2.57        4.19      1.15 o 
   1   4  13       19.93       19.41      1.90 o 
 -12   5  13        4.11        4.64      1.79 o 
 -11   5  13       21.54       19.75      3.33 o 
 -10   5  13      401.07      426.55     23.44 o 
  -9   5  13       20.85       19.37      2.99 o 
  -8   5  13       14.80       17.17      1.95 o 
  -7   5  13       60.40       46.51      3.05 o 
  -6   5  13      105.73      104.24      5.06 o 
  -5   5  13       72.95       61.06      3.48 o 
  -4   5  13       49.90       51.83      4.90 o 
  -3   5  13       65.77       68.00      4.22 o 
  -2   5  13      164.45      163.03      5.96 o 
  -1   5  13      511.95      520.96     16.34 o 
   0   5  13       20.97       20.89      2.24 o 
 -11   6  13       16.24       19.60      2.85 o 
 -10   6  13       10.34        5.18      1.31 o 
  -9   6  13       99.80      108.43      6.64 o 
  -8   6  13       49.02       50.60      3.28 o 
  -7   6  13       21.50       29.67      2.56 o 
  -6   6  13      287.52      290.99      9.54 o 
  -5   6  13       25.20       22.31      1.96 o 
  -4   6  13        5.39        4.56      0.98 o 
  -3   6  13        0.00        1.70      0.66 o 
  -2   6  13      119.24      120.66      5.98 o 
  -1   6  13      208.89      209.37      7.44 o 
   0   6  13        0.53        0.79      0.98 o 
 -11   7  13       13.98        7.22      2.01 o 
 -10   7  13       99.38      107.73      8.09 o 
  -9   7  13      120.01      150.18      6.87 o 
  -8   7  13       11.74        6.71      1.52 o 
  -7   7  13        0.93        4.75      3.01 o 
  -6   7  13      130.77      125.64      4.83 o 
  -5   7  13       68.04       66.42      5.20 o 
  -4   7  13        2.23        2.08      1.20 o 
  -3   7  13       17.72       17.11      2.35 o 
  -2   7  13      198.30      185.25      8.33 o 
  -1   7  13        8.09        6.76      1.30 o 
   0   7  13      217.38      217.46      7.80 o 
 -10   8  13       63.93       66.68      5.26 o 
  -9   8  13       90.07      101.75      7.50 o 
  -8   8  13       16.93       15.58      2.71 o 
  -7   8  13       88.98       90.47      4.89 o 
  -6   8  13        2.68        1.86      0.78 o 
  -5   8  13        4.63        4.54      0.87 o 
  -4   8  13        4.60        3.38      1.22 o 
  -3   8  13       15.97       12.21      3.18 o 
  -2   8  13      426.82      462.60     18.25 o 
  -1   8  13      155.34      154.95      7.40 o 
 -10   9  13        0.14        1.98      1.29 o 
  -9   9  13        3.42        0.70      1.39 o 
  -8   9  13       87.80      100.15      7.63 o 
  -7   9  13      172.46      187.40      6.78 o 
  -6   9  13      113.15      123.53      4.98 o 
  -5   9  13        1.16        2.71      0.84 o 
  -4   9  13        3.78        1.38      1.13 o 
  -3   9  13       47.13       47.56      2.87 o 
  -2   9  13       25.02       26.84      3.90 o 
  -9  10  13      211.62      218.79      9.59 o 
  -8  10  13      109.16      127.58      6.44 o 
  -7  10  13      208.72      218.98      7.73 o 
  -6  10  13      195.09      230.18      8.02 o 
  -5  10  13        1.92        1.78      1.06 o 
  -4  10  13       57.14       64.07      3.44 o 
  -3  10  13      195.63      211.36      7.55 o 
  -7  11  13        4.72        3.15      1.14 o 
  -6  11  13      143.75      160.61      7.57 o 
  -5  11  13      193.58      215.84      9.54 o 
  -4  11  13        1.20        1.24      0.86 o 
  -3   0  14        1.94        4.20      1.12 o 
  -2   0  14       14.92       15.81      1.96 o 
  -1   0  14        0.80        1.55      1.32 o 
  -4   1  14      277.12      276.83     15.69 o 
  -3   1  14        2.31        2.82      0.67 o 
  -2   1  14        3.99        3.25      0.67 o 
  -1   1  14       26.26       25.36      2.23 o 
  -4   2  14        1.80        0.75      1.32 o 
  -3   2  14        5.39        3.60      1.04 o 
  -2   2  14        1.76        3.49      0.71 o 
  -1   2  14       63.29       63.44      3.27 o 
  -5   3  14       12.74       11.27      2.18 o 
  -4   3  14        0.20        2.06      1.76 o 
  -3   3  14        0.00        1.89      2.45 o 
  -2   3  14        2.17        2.25      1.31 o 
  -1   3  14        3.66        5.86      2.58 o 
 -11   4  14       38.68       40.34      4.64 o 
  -7   4  14       48.02       41.14      3.98 o 
  -6   4  14       87.60       72.72      5.54 o 
  -5   4  14      203.53      199.97     12.18 o 
  -4   4  14        4.79        7.38      1.63 o 
  -3   4  14       19.35       18.92      3.31 o 
  -2   4  14        6.86        5.89      1.40 o 
 -10   5  14      162.68      177.00     11.23 o 
  -7   5  14      505.65      569.51     30.48 o 
  -6   5  14       30.74       26.86      3.33 o 
  -5   5  14      140.86      136.45      9.16 o 
  -4   5  14        2.76        3.00      2.37 o 
  -3   5  14        5.85        3.16      1.47 o 
 -10   6  14        7.60        4.45      1.52 o 
  -9   6  14        0.02        1.35      1.76 o 
  -8   6  14       79.74       71.00      5.63 o 
  -7   6  14      103.09       95.51      6.67 o 
  -6   6  14      328.42      310.70     17.62 o 
  -5   6  14       73.85       74.56      4.29 o 
  -4   6  14       28.74       25.00      2.65 o 
  -3   6  14        3.43        4.30      1.49 o 
  -2   6  14       52.21       50.63      3.64 o 
  -9   7  14        9.41        6.62      2.03 o 
  -8   7  14       98.22       99.76      5.28 o 
  -7   7  14       82.07       91.96      5.01 o 
  -6   7  14      135.42      124.51      8.72 o 
  -5   7  14      294.35      310.00     12.60 o 
  -4   7  14      126.41      125.95      6.51 o 
  -3   7  14        6.01        2.72      2.37 o 
  -8   8  14       14.44       11.53      1.92 o 
  -7   8  14        1.97        0.17      1.81 o 
  -6   8  14       24.22       19.66      2.28 o 
  -5   8  14      246.37      245.90     10.36 o 
  -4   8  14      185.52      210.09      9.19 o 
  -6   9  14       66.36       79.89      3.85 o 
  -4   3  15        0.42       -0.88      1.96 o 
  -5   4  15        5.28        3.78      1.57 o 
                                                 
